# Supplementary material for: Infectious complications of radiologically placed upper arm ports: A single center analysis
Source: PLoS One. 2023 Apr 13;18(4):e0284475. doi: 10.1371/journal.pone.0284475 (PMC10101410; doi:10.1371/journal.pone.0284475)
Supplement: S1 File — (XLSX) [file pone.0284475.s001.xlsx]

## Sheet: All
Case number	Sex	Underlying disease category	Underlying disease specific	Sector implantation	Side port	Indication explantation	Catheter days	Sector explantation
1	2	2	3	2	2	6	114	2
2	1	2	6	2	2	1	150	1
3	1	2	1	1	2	1	182	1
4	1	2	1	1	1	1	132	1
5	1	2	6	2	1	1	511	1
6	1	2	1	1	2	1	160	1
7	2	2	4	2	1	6	346	1
8	2	2	6	1	2	6	104	1
9	2	2	3	2	1	1	672	1
10	1			1	1	1	119	1
11	1	2	5	1	1	1	336	1
12	2	2	3	1	1	1	46	1
13	2	2	4	1	1	6	47	2
14	1	2	1	2	1	5	912	1
15	1	2	2	1	1	6	50	2
16	2	2	3	1	1	1	490	1
17	1	2	5	2	1	5	63	1
18	2	2	6	2	2	7	139	2
19	1	1	8	2	1	6	269	2
20	1	2	6	2	1	1	973	1
21	2	2	6	1	1	6	179	2
22	2	2	8	2	1	5	122	1
23	1	2	6	1	1	1	456	1
24	1	2	8	2	2	1	2094	1
25	1	2	5	1	1	1	623	1
26	1	2	5	1	1	1	276	1
27	1	2	2	1	1	6	874	2
28	2	2	6	2	1	5	71	2
29	1	2	1	1	1	1	230	1
30	1	2	1	1	2	1	166	1
31	1	2	5	1	2	1	215	1
32	1	2	5	1	1	6	508	2
33	2	2	3	1	1	4	20	1
34	1	2	3	1	1	1	508	1
35	1	2	5	2	2	1	273	1
36	2	2	4	2	2	6	350	1
37	1	2	1	1	1	1	159	1
38	2	2	3	1	1	1	54	1
39	1	2	6	2	2	1	1191	1
40	1	2	1	1	2	1	920	1
41	1	2	1	1	2	1	153	1
42	1	2	1	1	1	1	459	1
43	1	2	6	2	1	1	1002	1
44	2	2	4	1	1	1	56	1
45	1	2	1	1	2	4	107	1
46	1	2	6	1	1	1	845	1
47	1	2	3	1	1	1	325	1
48	2	2	7	2	1	1	249	1
49	2	2	4	1	1	7	45	2
50	2	2	6	2	1	1	735	1
51	2	2	6	2	1	5	30	2
52	1	2	6	1	1	1	265	1
53	1	2	2	1	1	5	9	1
54	1	2	3	1	1	1	155	1
55	2	2	6	1	1	5	69	1
56	2	2	3	1	1	3	95	1
57	2	2	1	1	1	1	135	1
58	1	2	3	2	1	3	148	2
59	1	2	3	1	1	1	63	1
60	1	2	5	2	2	1	715	1
61	2	2	3	1	1	1	320	1
62	1	2	1	1	1	1	182	1
63	1	2	1	1	2	1	282	1
64	2	2	7	2	1	1	742	1
65	1	2	1	1	1	1	350	1
66	1	2	5	1	1	4	1720	1
67	2	2	4	1	1	6	335	2
68	1	2	5	1	1	1	152	1
69	2	2	3	1	1	1	183	1
70	1	2	1	1	2	1	179	1
71	1	2	6	1	1	3	129	1
72	2	2	6	1	2	1	606	1
73	2	1	8	2	1	1	24	1
74	1	2	5	2	1	1	359	1
75	1	2	1	1	1	1	104	1
76	2	2	3	1	1	1	118	1
77	1	2	5	1	1	3	94	1
78	2	2	6	2	1	3	1478	1
79	1	2	5	1	1	1	156	1
80	2	2	4	2	1	6	425	2
81	1	2	6	2	1	1	386	1
82	1	2	2	1	1	1	524	1
83	1	2	6	1	1	1	321	1
84	1	2	1	1	1	1	413	1
85	2	2	4	1	1	1	340	1
86	1	2	1	1	1	1	210	1
87	2	2	6	1	1	1	203	1
88	1	2	1	1	2	1	539	1
89	2	2	3	1	2	1	1353	1
90	1	2	6	2	2	1	390	1
91	1	2	1	1	1	1	395	1
92	2	2	7	2	1	1	686	1
93	1	2	5	1	2	1	667	1
94	1	2	1	1	2	6	110	2
95	2	2	3	2	1	1	175	1
96	1	2	5	1	2	5	87	1
97	1	2	1	1	1	1	244	1
98	2	2	3	1	1	1	132	1
99	1	2	1	1	2	1	258	1
100	1	2	1	1	2	1	230	1
101	1	2	2	1	1	1	609	1
102	1	2	4	1	1	1	1477	1
103	1	2	5	2	2	1	208	1
104	1	2	1	1	1	1	20	1
105	1	2	1	1	1	1	192	1
106	1	2	5	2	1	1	433	1
107	2	2	6	2	1	1	197	1
108	1	2	5	1	1	1	374	1
109	2	1	8	2	1	3	356	1
110	1	2	5	1	1	1	261	1
111	1	2	1	1	1	1	195	1
112	1	2	5	1	1	1	443	1
113	2	2	6	1	1	1	620	1
114	2	2	3	2	1	1	133	1
115	1	2	1	1	2	5	39	1
116	1	2	6	2	1	1	119	1
117	1	2	5	2	1	6	30	2
118	1	2	1	1	2	7	48	2
119	1	2	6	1	2	6	30	2
120	1	2	1	1	2	1	90	1
121	1	2	1	1	2	1	678	1
122	2	2	8	1	1	5	506	1
123	1	2	4	1	1	7	33	2
124	1	2	1	1	1	1	215	1
125	1	2	6	2	2	1	1717	1
126	1	2	3	1	1	1	646	1
127	1	2	1	1	1	1	501	1
128	1	2	6	2	2	1	367	1
129	1	2	5	1	1	1	248	1
130	1	2	6	2	1	6	737	2
131	1	2	1	1	2	1	169	1
132	1	2	1	1	2	1	186	1
133	1	2	1	1	2	1	156	1
134	1	2	8	2	2	1	590	1
135	1	2	6	2	1	6	113	2
136	2	2	6	2	1	1	237	1
137	2	2	6	2	1	6	97	2
138	2	2	4	1	1	1	340	1
139	1	2	1	1	2	1	168	1
140	1	2	1	1	1	1	223	1
141	1	2	6	1	1	1	271	1
142	2	2	3	1	1	1	150	1
143	1	2	1	1	2	1	201	1
144	1	2	1	1	2	3	295	1
145	1	2	3	1	1	1	267	1
146	1	2	1	1	1	1	685	1
147	1	2	6	2	1	1	772	1
148	2	2	6	2	1	6	316	2
149	2	2	4	1	1	6	233	1
150	1	2	1	1	1	1	219	1
151	1	2	1	1	1	1	392	1
152	2	2	3	2	2	1	258	1
153	1	2	3	1	2	1	143	1
154	1	2	1	2	1	1	785	1
155	2	2	6	2	1	1	819	1
156	1	2	6	2	1	1	657	1
157	1	2	1	1	1	1	174	1
158	2	2	6	1	1	1	882	1
159	1	2	1	1	2	1	593	1
160	1	2	1	1	1	1	306	1
161	2	2	4	1	1	5	73	1
162	1	2	1	1	2	1	195	1
163	1	2	1	1	1	1	64	1
164	2	2	3	1	1	1	177	1
165	1	2	6	1	1		147	2
166	2	2	8	2	1	3	1638	1
167	1	2	6	2	1	1	663	1
168	2	2	3	1	2	1	74	1
169	1	2	1	1	2	1	197	1
170	1	2	5	2	1	1	328	1
171	1	2	6	2	1	1	722	1
172	1	2	1	1	1	1	209	1
173	2	2	3	2	1	1	89	1
174	2	2	3	1	1	1	438	1
175	1	2	8	1	1	1	194	1
176	1	2	5	2	1	1	803	1
177	1	2	1	1	1	5	2	2
178	1	2	1	1	2	1	234	1
179	1	2	2	1	2	1	378	1
180	1	2	8	1	2	6	64	2
181	1	2	1	1	1	3	182	1
182	2	1	8	2	1	3	26	2
183	1	2	1	1	1	1	261	1
184	1	2	1	1	1	1	205	1
185	2	2	4	2	2	7	190	2
186	2	2	3	1	1	1	245	1
187	2	2	7	2	1	6	13	2
188	1	2	5	1	1	3	181	1
189	2	2	6	2	1	6	61	2
190	1	2	5	1	1	1	176	1
191	1	2	3	1	1	3	116	1
192	2	2	3	1	1	6	68	2
193	2	2	3	1	1	1	140	1
194	1	2	6	2	2	1	1807	1
195	2	2	4	1	2	6	233	1
196	2	2	6	2	1	1	519	1
197	1	2	1	1	2	1	185	1
198	1	2	6	1	1	1	170	1
199	1	2	5	1	1	2	601	1
200	2	1	8	1	1	6	306	2
201	1	2	6	2	1	1	164	1
202	1	2	3	1	1	6	231	2
203	1	2	6	2	1	1	933	1
204	1	2	1	1	2	5	547	2
205	1	2	8	1	1	6	34	2
206	2	2	8	2	1	1	1408	1
207	1	2	6	2	1	6	190	2
208	1	2	1		2	1		1
209	1	2	6	2	2	1	187	1
210	2	2	3	2	1	6	26	2
211	1	2	3	1	1	1	138	1
212	1	2	1	2	1	1	670	1
213	1	2	4	1	1	1	1626	1
214	2	2	4	1	1	5	10	1
215	1	2	5	2	1	4	10	1
216	2	2	6	1	2	1	1289	1
217	1	1	8	2	1	7	603	2
218	1	2	1	1	2	3	761	1
219	1	2	6	1	1	1	875	1
220	1	2	1	1	1	1	248	1
221	1	2	6	2	2	6	333	2
222	1	2	5	2	2	1	637	1
223	1	2	1	1	1	1	173	1
224	1	2	1	1	1	6	180	2
225	2	2	2	1	1	1	919	1
226	2	2	6	1	1	1	116	1
227	1	2	1	1	2	1	702	1
228	2	2	8	2	1	1	1712	1
229	2	2	3	1	2	1	533	1
230	1	2	6	2	1	1	173	1
231	2	2	6	1	1	1	382	1
232	1	2	4	1	1	1	239	1
233	2	2	7	1	1	1	501	1
234	1	2	3	2	1	1	158	1
235	1	2	1	1	1	5	16	1
236	2	2	4	2	1	6	168	1
237	2	2	3	1	1	1	73	1
238	1	2	1	1	2	1	342	1
239	2	2	6	2	2	1	277	1
240	1	2	3	2	1	1	1361	1
241	1	2	6	2	2	1	539	1
242	1	2	5	2	1	1	759	1
243	1	2	8	2	1	1	233	1
244	1	2	6	2	2	6	94	1
245	2	2	8	2	1	1	1128	1
246	1	1	8	1	2	4	1946	1
247	1	2	1	1	1	1	213	1
248	2	1	8	1	2	4	1220	1
249	2	2	3	1	1	6	52	2
250	1	2	1	1	2	1	166	1
251	2	2	7	1	1	1	123	1
252	2	2	3	1	1	1	351	1
253	2	2	4	2	1	5	20	1
254	1	2	1	2	1	1	377	1
255	2	1	8	2	1	3	115	1
256	1	2	1	1	1	1	938	1
257	1	2	1	1	2	1	259	1
258	1	2	1	1	1	1	84	1
259	1	2	1	1	2	5	168	1
260	2	2	6	2	1	1	363	1
261	1	2	1	1	1	1	232	1
262	1	2	5	2	2	1	448	1
263	2	2	6	2	2	1	275	1
264	1	2	1	1	2	1	271	1
265	1	2	5	2	2	6	71	2
266	1	2	5	1	1	1	132	1
267	2	2	3	2	2	5	10	2
268	2	2	4	1	2	3	44	1
269	2	2	6	1	1	1	267	1
270	1	2	3	1	1	1	140	1
271	1	2	1	1	2	1	297	1
272	1	2	1	2	1	1	110	1
273	2	2	4	2	1	6	18	2
274	2			1	2	5	8	1
275	2	2	3	1	1	1	454	1
276	2	2	2	1	1	1	69	1
277	1	2	1	1	1	1	335	1
278	1	2	3	1	1	1	225	1
279	1	2	3	1	1	1	108	1
280	1	2	6	2	1	1	717	1
281	1	2	1	1	1	5	9	1
282	2	2	3	1	1	1	273	1
283	2	1	8	2	1	1	175	2
284	1	1	8	2	1	6	428	1
285	1	2	3	1	1	1	302	1
286	1	2	1	1	2	1	230	1
287	2	2	3	1	2	5	167	1
288	1	1	8	2	1	8	2	2
289	1	2	5	2	1	1	321	1
290	1	2	1	1	1	5	73	1
291	2	2	3	2	1	1	429	1
292	2	2	3	1	1	7	81	2
293	1	2	1	1	1	1	146	1
294	1	2	5	1	1	1	1946	1
295	2	2	6	2	1	7	145	2
296	2	2	3	1	1	7	260	2
297	1	2	6	2	1	1	1217	1
298	2	1	8	2	1	1	63	1
299	1	2	3	2	1	1	238	1
300	1	2	1	1	2	1	314	1
301	2	2	6	2	1	1	1640	1
302	2	2	4	1	1	6	106	1
303	1	2	4	1	2	1	195	1
304	2	2	3	1	1	6	55	2
305	2	2	7	2	1	4	5	2
306	2	2	6	2	2	1	881	1
307	1	2	1	1	2	1	174	1
308	1	2	5	1	1	7	41	2
309	2	2	7	2	2	7	20	2
310	1	2	6	2	1	1	455	1
311	1	2	6	2	1	1	415	1
312	2	2	2	1	1	1	362	1
313	1	2	6	2	1	6	104	2
314	1	2	1	1	2	6	864	1
315	1	2	1	1	1	1	142	1
316	2	2	3	2	1	1	248	1
317	2	2	4	1	1	6	236	2
318	1	2	1	1	2	1	153	1
319	2	2	4	1	1	1	256	1
320	1	2	1	1	1	8	6	1
321	1	2	6	1	1	3	8	1
322	1	2	5	2	2	1	322	1
323	2	2	6	2	1	1	823	1
324	2	2	3	1	1	6	46	2
325	1	2	6	1	1	6	72	1
326	2	2	4	2	1	6	122	1
327	1	2	1	2	1	1	240	1
328	1	2	1	1	1	1	189	1
329	1	2	1	1	1	1	315	1
330	1	2	6	2	1	6	38	2
331	2	2	6	2	1	1	102	1
332	1	2	1	1	2	1	259	1
333	1	2	1	1	1	1	162	1
334	1	2	1	1	1	1	168	2
335	2	2	3	1	1	1	181	1
336	2	2	2	1	1	1	571	1
337	2	2	3	2	1	1	89	1
338	1	2	1	1	2	1	317	1
339	2	2	4	2	1	6	128	2
340	1	2	1	1	1	1	102	1
341	2	2	4	1	2	5	271	1
342	1	2	8	2	2	5	21	2
343	1	2	1	2	1	5	181	1
344	1	2	4	2	1	5	524	1
345	1	2	1	1	2	1	159	1
346	1	2	1	1	1	1	245	1
347	2	2	6	2	2	1	1422	1
348	1	2	6	2	2	6	786	1
349	1	2	1	1	1	1	170	1
350	2	2	3	2	1	8	6	2
351	1	2	1	1	2	1	689	1
352	2	1	8	1	2	1	137	1
353	2	2	4	1	1	1	163	1
354	1	2	1	1	2	1	194	1
355	1	2	6	2	1	1	373	1
356	1	2	3	1	1	1	267	1
357	2	2	6	2	1	1	308	1
358	1	2	6	2	1	1	275	1
359	1	2	1	1	2	1	172	1
360	2	2	6	2	1	1	1024	1
361	1	2	1	1	1	1	179	1
362	2	2	4	2	1	1	699	2
363	1	2	1	1	2	1	177	1
364	1	2	1	1	2	1	1770	1
365	1	2	6	2	1	1	168	1
366	1	2	1	1	1	1	175	1
367	1	2	5	2	1	6	1106	1
368	1	2	1	1	2	1	125	1
369	1	2	6	1	1	1	1003	1
370	1	2	4	1	2	6	36	2
371	1	2	1	1	1	1	182	1
372	1	2	1	1	1	1	261	1
373	1	2	5	1	1	1	140	1
374	1	2	1	1	2	1	165	1
375	1	2	8	1	2	6	1752	2
376	2	2	4	2	2	5	609	1
377	1	2	1	1	2	1	174	1
378	2	2	3	1	1	1	139	1
379	1	2	1	1	2	1	309	1
380	1	2	5	2	1	5	21	2
381	1	2	3	2	1	1	1744	1
382	1	2	5	1	1	6	2127	2
383	1	2	6	2	1	6	839	2
384	1	2	3	2	1	6	124	1
385	1	2	1	1	1	1	266	1
386	2	2	4	1	1	6	336	2
387	1	2	1	2	1	1	307	1
388	1	2	5	1	2	1	510	1
389	2	2	3	2	1	1	84	1
390	1	2	1	1	1	4	1000	1
391	2	1	8	2	2	1	200	1
392	2	2	3	1	1	1	379	1
393	1	2	4	1	2	6	347	2
394	1	2	5	2	1	1	483	1
395	1	2	1	1	1	1	144	1
396	2	2	7	2	1	1	202	2
397	2	2	6	1	1	1	351	1
398	1	2	4	1	1	1	743	1
399	1	2	1	1	1	1	169	1
400	2	2	4	1	1	1	864	1
401	2	2	2	1	2	6	337	2
402	1	2	1	1	2	1	182	1
403	1	2	1	1	1	1	440	1
404	1	2	6	1	1	1	1235	1
405	2	2	3	1	1	1	182	1
406	2	2	7	1	1	1	682	1
407	2	2	6	2	1	1	735	1
408	2	2	6	2	1	6	48	2
409	1	2	1	1	1	1	489	1
410	1	2	1	1	2	1	274	1
411	1	2	5	1	1	1	292	1
412	1	2	3	2	2	1	124	1
413	1	2	2	1	1	4	7	1
414	1	2	1	1	1	1	189	1
415	1	2	1	2	1	1	434	1
416	1	2	1	1	2	1	209	1
417	1	2	1	1	2	1	307	1
418	1	2	1	1	2	1	271	1
419	1	1	8	2	1	6	206	1
420	2	2	4	2	1	5	14	1
421	2	2	4	2	2		54	1
422	2	2	3	2	2	1	45	1
423	2	2	7	1	2	1	853	1
424	2	2	4	1	1	1	223	1
425	1	2	3	1	1	1	387	1
426	2	2	3	1	1	1	107	1
427	1	1	8	2	2	1	397	1
428	1	2	1	1	1	1	485	1
429	1	2	5	2	2	6	55	2
430	1	2	1	1	1	1	199	1
431	1	2	1	1	2	1	252	1
432	2	2	3	1	2	1	234	1
433	1	2	5	2	1	3	325	2
434	2	2	4	1	1	6	1287	2
435	1	2	1	1	2	1	229	1
436	1	2	1	1	1	1	158	1
437	2	2	3	1	2	1	174	1
438	2	2	4	1	1	1	694	1
439	2	2	2	1	1	1	354	1
440	1	2	1	1	2	1	179	1
441	1	2	1	1	2	1	150	1
442	2	2	6	2	1	1	931	1
443	1	2	1	1	2	1	231	1
444	1	1	8	1	2	1	1500	1
445	1	2	1	1	2	1	592	1
446	1	2	3	1	2	4	1367	2
447	2	2	6	2	1	1	1039	1
448	1	2	5	2	1	6	113	2
449	2	2	6	1	1	1	179	1
450	1	2	1	1	1	1	177	1
451	1	2	2	1	1	1	148	1
452	1	2	4	1	1	1	309	1
453	1	2	3	1	1	1	339	1
454	1	2	1	2	2	1	159	1
455	1	1	8	1	2	5	745	2
456	1	2	5	2	1	1	1136	2
457	2	2	3	1	1	1	230	1
458	1	2	1	1	1	1	178	1
459	1	2	5	1	1	5	38	1
460	1	2	6	2	1	3	232	2
461	1	2	6	2	1	6	83	2
462	1	2	4	1	2	1	235	1
463	1	2	1	1	1	1	715	1
464	2			1	1		189	1
465	1	2	1	1	2	1	168	1
466	1	2	1	1	1	1	292	1
467	1	2	1	2	2	1	154	1
468	1	2	1	2	2	1	362	1
469	2	2	3	1	1	1	530	1
470	1	2	3	1	1	1	339	1
471	1	2	3	1	1	1	105	1
472	1	2	1	1	2	1	360	1
473	1	2	1	2	1	1	200	1
474	1	2	2	2	1	6	10	2
475	1	2	1	1	2	1	140	1
476	1	2	3	2	1	1	221	1
477	1	2	3	1	2	1	324	1
478	2	2	7	2	1	1	617	1
479	1	2	5	1	1	1	167	1
480	1	2	5	2	1	1	140	1
481	2	2	6	2	1	6	407	1
482	2	2	3	2	1	1	142	1
483	2	2	8	2	1	1	442	2
484	1	2	4	1	1	1	134	1
485	2	2	8	2	1	6	59	2
486	1	2	5	2	2	6	146	2
487	1	2	1	1	1	1	244	1
488	1	2	1	1	1	1	222	1
489	2	2	6	2	1	5	21	2
490	1	2	5	2	2	5	14	2
491	1	2	1	1	1	1	196	1
492	2	2	6	2	2	6	237	2
493	2	2	3	2	1	1	119	1
494	2	2	3	1	1	1	190	1
495	1	2	1	1	1	1	238	1
496	1	2	1	1	1	1	288	1
497	1	2	1	1	1	1	259	1
498	1	2	5	2	1	6	101	2
499	1	2	1	2	1	1	299	1
500	2	2	3	1	1	6	60	2
501	2	2	6	2	1	6	148	1
502	2	2	3	2	1	1	147	1
503	2	2	6	2	2	6	86	2
504	1	2	3	2	1	1	239	1
505	2	2	3	2	1	1	1240	1
506	1	2	6	2	2	1	916	1
507	2	2	3	1	1	1	217	1
508	2	2	2	1	1	1	717	1
509	1	2	1	1	1	1	111	1
510	2	2	7	2	2	6	37	2
511	1	2	1	1	1	1	175	1
512	1	2	6	1	1	1	245	1
513	2	2	6	2	1	6	103	2
514	1	2	1	1	2	1	176	1
515	2	2	3	2	1	1	105	1
516	1	2	1	2	2	1	198	1
517	1	2	3	2	1	1	317	1
518	1	2	7	2	1	1	531	2
519	1	2	1	1	1	1	219	1
520	1	2	1	1	1	1	177	1
521	1	2	3	1	1	1	240	1
522	2	2	3	2	1	1	327	1
523	1	2	1	1	1	1	239	1
524	1	2	3	1	1	1	327	1
525	2	2	3	1	1	1	308	1
526	1	2	2	1	1	1	270	1
527	1	2	1	1	1	1	232	1
528	1	2	1	1	2	1	143	1
529	1	2	1	1	2	1	201	1
530	1	2	1	1	1	1	175	1
531	1	2	5	2	1	6	20	2
532	1	2	4	1	1	4	344	1
533	1	2	1	1	2	1	122	1
534	1	2	6	2	1	7	119	2
535	1	2	1	1	2	1	553	1
536	1	2	2	1	1	2	860	1
537	1	2	1	1	1	1	176	1
538	1	2	2	2	1	6	43	2
539	1	2	1	1	1	1	50	1
540	1	2	1	1	1	1	204	1
541	1	2	1	1	1	1	168	1
542	1	2	5	2	1	6	119	2
543	1	2	5	1	1	1	110	1
544	2	2	3	1	1	5	28	2
545	1	2	1	1	2	1	239	1
546	2	2	6	2	1	5	32	2
547	1	2	1	2	1	1	258	1
548	1	2	1	1	1	1	198	1
549	2	2	3	2	1	1	96	1
550	1	2	1	1	2	1	213	1
551	1	2	5	2	1	1	767	1
552	1	2	1	2	1	1	240	1
553	1	2	1	1	1	1	169	1
554	1	2	1	1	2	1	79	1
555	2	2	8	2	1	1	308	2
556	1	2	6	2	2	7	38	2
557	1	2	1	1	2	1	156	1
558	1	2	1	2	2	1	204	1
559	1	2	1	1	1	4	1840	1
560	1	2	1	1	1	1	180	1
561	1	2	4	1	1	6	42	2
562	1	2	1	1	1	1	707	1
563	1	2	1	2	1	1	357	1
564	1	2	1	2	1	1	193	1
565	1	2	1	1	1	1	191	1
566	2	2	4	2	2	6	91	1
567	1	2	1	1	1	1	190	1
568	1	2	1	2	2	1	249	1
569	1	2	1	2	1	1	200	2
570	2	2	4	2	1	5	123	1
571	1	2	3	1	1	1	264	1
572	1	2	6	2	1	4	103	2
573	2	2	4	2	1	1	113	2
574	2	2	3	1	1	1	146	1
575	1	2	1	1	1	1	151	1
576	1	2	1	1	1	1	476	1
577	1	2	1	1	1	1	175	1
578	1	2	1	1	1	1	183	1
579	1	2	1	1	1	1	405	1
580	2	2	8	1	1	1	575	1
581	1	2	1	1	2	1	183	1
582	1	2	1	1	2	1	248	1
583	1	2	1	2	2	1	224	1
584	1	2	1	1	1	1	791	1
585	1	2	1	1	2	1	247	1
586	1	2	1	1	1	1	219	1
587	2	2	3	1	1	1	203	1
588	1	2	7	1	1	1	540	1
589	2	2	3	1	2	1	111	1
590	1	1	8	1	1	6	1128	2
591	1	2	5	1	2	6	65	2
592	1	2	1	2	1	1	195	1
593	2	2	3	2	1	1	124	1
594	1	2	1	2	2	1	243	1
595	1	2	1	2	1	1	223	1
596	2	2	3	2	1	1	141	1
597	1	2	1	1	1	1	295	1
598	1	2	1	1	1	1	184	1
599	1	2	1	1	1	1	540	1
600	1	2	3	1	1	1	119	1
601	2	2	4	1	1	5	13	1
602	1	2	4	1	1	8	2	1
603	1	2	1	1	2	1	750	1
604	1	2	1	1	2	1	181	2
605	1	2	1	1	2	4	946	1
606	1	2	3	1	1	1	452	1
607	1	2	2	1	2	1	434	1
608	1	2	1	2	1	1	239	1

## Sheet: Exclusions
Case number
10	No information underlying disease
165	Inconclusive information indication explantation
208	Insufficient information implantation
274	No information underlying disease
421	Inconclusive information indication explantation
464	No information underlying disease

## Sheet: Inclusions
Case number	Sex	Underlying disease category	Underlying disease specific	Sector implantation	Side port	24h until first use	Indication explantation	Catheter days	Sector explantation
1	2	2	3	2	2	2	6	114	2
2	1	2	6	2	2	2	1	150	1
3	1	2	1	1	2	2	1	182	1
4	1	2	1	1	1	2	1	132	1
5	1	2	6	2	1	2	1	511	1
6	1	2	1	1	2	2	1	160	1
7	2	2	4	2	1	2	6	346	1
8	2	2	6	1	2	2	6	104	1
9	2	2	3	2	1	2	1	672	1
11	1	2	5	1	1	2	1	336	1
12	2	2	3	1	1	2	1	46	1
13	2	2	4	1	1	2	6	47	2
14	1	2	1	2	1	2	5	912	1
15	1	2	2	1	1	2	6	50	2
16	2	2	3	1	1	2	1	490	1
17	1	2	5	2	1	2	5	63	1
18	2	2	6	2	2	2	7	139	2
19	1	1	8	2	1	2	6	269	2
20	1	2	6	2	1	2	1	973	1
21	2	2	6	1	1	2	6	179	2
22	2	2	8	2	1	2	5	122	1
23	1	2	6	1	1	2	1	456	1
24	1	2	8	2	2	1	1	2094	1
25	1	2	5	1	1	2	1	623	1
26	1	2	5	1	1	2	1	276	1
27	1	2	2	1	1	2	6	874	2
28	2	2	6	2	1	2	5	71	2
29	1	2	1	1	1	2	1	230	1
30	1	2	1	1	2	2	1	166	1
31	1	2	5	1	2	2	1	215	1
32	1	2	5	1	1	2	6	508	2
33	2	2	3	1	1	2	4	20	1
34	1	2	3	1	1	2	1	508	1
35	1	2	5	2	2	2	1	273	1
36	2	2	4	2	2	2	6	350	1
37	1	2	1	1	1	2	1	159	1
38	2	2	3	1	1	2	1	54	1
39	1	2	6	2	2	1	1	1191	1
40	1	2	1	1	2	2	1	920	1
41	1	2	1	1	1	2	1	153	1
42	1	2	1	1	1	2	1	459	1
43	1	2	6	2	1	1	1	1002	1
44	2	2	4	1	1	2	1	56	1
45	1	2	1	1	2	2	4	107	1
46	1	2	6	1	1	2	1	845	1
47	1	2	3	1	1	2	1	325	1
48	2	2	7	2	1	2	1	249	1
49	2	2	4	1	1	2	7	45	2
50	2	2	6	2	1	2	1	735	1
51	2	2	6	2	1	2	5	30	2
52	1	2	6	1	1	2	1	265	1
53	1	2	2	1	1	2	5	9	1
54	1	2	3	1	1	2	1	155	1
55	2	2	6	1	1	2	5	69	1
56	2	2	3	1	1	2	3	95	1
57	2	2	1	1	1	2	1	135	1
58	1	2	3	2	1	2	3	148	2
59	1	2	3	1	1	2	1	63	1
60	1	2	5	2	2	2	1	715	1
61	2	2	3	1	1	2	1	320	1
62	1	2	1	1	1	2	1	182	1
63	1	2	1	1	2	2	1	282	1
64	2	2	7	2	1	2	1	742	1
65	1	2	1	1	1	2	1	350	1
66	1	2	5	1	1	1	4	1720	1
67	2	2	4	1	1	2	6	335	2
68	1	2	5	1	1	2	1	152	1
69	2	2	3	1	1	2	1	183	1
70	1	2	1	1	2	2	1	179	1
71	1	2	6	1	1	2	3	129	1
72	2	2	6	1	2	2	1	606	1
73	2	1	8	2	1	2	1	24	1
74	1	2	5	2	1	2	1	359	1
75	1	2	1	1	1	2	1	104	1
76	2	2	3	1	1	2	1	118	1
77	1	2	5	1	1	2	3	94	1
78	2	2	6	2	1	1	3	1478	1
79	1	2	5	1	1	2	1	156	1
80	2	2	4	2	1	2	6	425	2
81	1	2	6	2	1	2	1	386	1
82	1	2	2	1	1	2	1	524	1
83	1	2	6	1	1	2	1	321	1
84	1	2	1	1	1	2	1	413	1
85	2	2	4	1	1	2	1	340	1
86	1	2	1	1	1	2	1	210	1
87	2	2	6	1	1	2	1	203	1
88	1	2	1	1	2	2	1	539	1
89	2	2	3	1	2	1	1	1353	1
90	1	2	6	2	2	2	1	390	1
91	1	2	1	1	1	2	1	395	1
92	2	2	7	2	1	2	1	686	1
93	1	2	5	1	2	2	1	667	1
94	1	2	1	1	2	2	6	110	2
95	2	2	3	2	1	2	1	175	1
96	1	2	5	1	2	2	5	87	1
97	1	2	1	1	1	2	1	244	1
98	2	2	3	1	1	2	1	132	1
99	1	2	1	1	2	2	1	258	1
100	1	2	1	1	2	2	1	230	1
101	1	2	2	1	1	2	1	609	1
102	1	2	4	1	1	1	1	1477	1
103	1	2	5	2	2	2	1	208	1
104	1	2	1	1	1	2	1	20	1
105	1	2	1	1	1	2	1	192	1
106	1	2	5	2	1	2	1	433	1
107	2	2	6	2	1	2	1	197	1
108	1	2	5	1	1	2	1	374	1
109	2	1	8	2	1	2	3	356	1
110	1	2	5	1	1	2	1	261	1
111	1	2	1	1	1	2	1	195	1
112	1	2	5	1	1	2	1	443	1
113	2	2	6	1	1	2	1	620	1
114	2	2	3	2	1	2	1	133	1
115	1	2	1	1	2	2	5	39	1
116	1	2	6	2	1	2	1	119	1
117	1	2	5	2	1	2	6	30	2
118	1	2	1	1	2	2	7	48	2
119	1	2	6	1	2	2	6	30	2
120	1	2	1	1	2	2	1	90	1
121	1	2	1	1	2	2	1	678	1
122	2	2	8	1	1	2	5	506	1
123	1	2	4	1	1	2	7	33	2
124	1	2	1	1	1	2	1	215	1
125	1	2	6	2	2	1	1	1717	1
126	1	2	3	1	1	2	1	646	1
127	1	2	1	1	1	2	1	501	1
128	1	2	6	2	2	2	1	367	1
129	1	2	5	1	1	2	1	248	1
130	1	2	6	2	1	1	6	737	2
131	1	2	1	1	2	2	1	169	1
132	1	2	1	1	2	2	1	186	1
133	1	2	1	1	2	2	1	156	1
134	1	2	8	2	2	2	1	590	1
135	1	2	6	2	1	2	6	113	2
136	2	2	6	2	1	2	1	237	1
137	2	2	6	2	1	2	6	97	2
138	2	2	4	1	1	2	1	340	1
139	1	2	1	1	2	2	1	168	1
140	1	2	1	1	1	2	1	223	1
141	1	2	6	1	1	2	1	271	1
142	2	2	3	1	1	2	1	150	1
143	1	2	1	1	2	2	1	201	1
144	1	2	1	1	2	2	3	295	1
145	1	2	3	1	1	2	1	267	1
146	1	2	1	1	1	1	1	685	1
147	1	2	6	2	1	1	1	772	1
148	2	2	6	2	1	2	6	316	2
149	2	2	4	1	1	2	6	233	1
150	1	2	1	1	1	2	1	219	1
151	1	2	1	1	1	2	1	392	1
152	2	2	3	2	2	2	1	258	1
153	1	2	3	1	2	2	1	143	1
154	1	2	1	2	1	1	1	785	1
155	2	2	6	2	1	1	1	819	1
156	1	2	6	2	1	1	1	657	1
157	1	2	1	1	1	2	1	174	1
158	2	2	6	1	1	1	1	882	1
159	1	2	1	1	2	2	1	593	1
160	1	2	1	1	1	2	1	306	1
161	2	2	4	1	1	2	5	73	1
162	1	2	1	1	2	2	1	195	1
163	1	2	1	1	1	2	1	64	1
164	2	2	3	1	1	2	1	177	1
166	2	2	8	2	1	1	3	1638	1
167	1	2	6	2	1	1	1	663	1
168	2	2	3	1	2	2	1	74	1
169	1	2	1	1	2	2	1	197	1
170	1	2	5	2	1	2	1	328	1
171	1	2	6	2	1	1	1	722	1
172	1	2	1	1	1	2	1	209	1
173	2	2	3	2	1	2	1	89	1
174	2	2	3	1	1	2	1	438	1
175	1	2	8	1	1	2	1	194	1
176	1	2	5	2	1	1	1	803	1
177	1	2	1	1	1	2	5	2	2
178	1	2	1	1	2	2	1	234	1
179	1	2	2	1	2	2	1	378	1
180	1	2	8	1	2	2	6	64	2
181	1	2	1	1	1	2	3	182	1
182	2	1	8	2	1	2	3	26	2
183	1	2	1	1	1	2	1	261	1
184	1	2	1	1	1	2	1	205	1
185	2	2	4	2	2	2	7	190	2
186	2	2	3	1	1	2	1	245	1
187	2	2	7	2	1	2	6	13	2
188	1	2	5	1	1	2	3	181	1
189	2	2	6	2	1	2	6	61	2
190	1	2	5	1	1	2	1	176	1
191	1	2	3	1	1	2	3	116	1
192	2	2	3	1	1	2	6	68	2
193	2	2	3	1	1	2	1	140	1
194	1	2	6	2	2	1	1	1807	1
195	2	2	4	1	2	2	6	233	1
196	2	2	6	2	1	2	1	519	1
197	1	2	1	1	2	2	1	185	1
198	1	2	6	1	1	1	1	170	1
199	1	2	5	1	1	1	2	601	1
200	2	1	8	1	1	2	6	306	2
201	1	2	6	2	1	2	1	164	1
202	1	2	3	1	1	2	6	231	2
203	1	2	6	2	1	1	1	933	1
204	1	2	1	1	2	1	5	547	2
205	1	2	8	1	1	2	6	34	2
206	2	2	8	2	1	1	1	1408	1
207	1	2	6	2	1	2	6	190	2
209	1	2	6	2	2	2	1	187	1
210	2	2	3	2	1	2	6	26	2
211	1	2	3	1	1	2	1	138	1
212	1	2	1	2	1	1	1	670	1
213	1	2	4	1	1	1	1	1626	1
214	2	2	4	1	1	2	5	10	1
215	1	2	5	2	1	2	4	10	1
216	2	2	6	1	2	1	1	1289	1
217	1	1	8	2	1	1	7	603	2
218	1	2	1	1	2	1	3	761	1
219	1	2	6	1	1	1	1	875	1
220	1	2	1	1	1	2	1	248	1
221	1	2	6	2	2	2	6	333	2
222	1	2	5	2	2	1	1	637	1
223	1	2	1	1	1	2	1	173	1
224	1	2	1	1	1	2	6	180	2
225	2	2	2	1	1	1	1	919	1
226	2	2	6	1	1	2	1	116	1
227	1	2	1	1	2	1	1	702	1
228	2	2	8	2	1	1	1	1712	1
229	2	2	3	1	2	1	1	533	1
230	1	2	6	2	1	2	1	173	1
231	2	2	6	1	1	2	1	382	1
232	1	2	4	1	1	2	1	239	1
233	2	2	7	1	1	1	1	501	1
234	1	2	3	2	1	2	1	158	1
235	1	2	1	1	1	2	5	16	1
236	2	2	4	2	1	2	6	168	1
237	2	2	3	1	1	2	1	73	1
238	1	2	1	1	2	2	1	342	1
239	2	2	6	2	2	2	1	277	1
240	1	2	3	2	1	1	1	1361	1
241	1	2	6	2	2	1	1	539	1
242	1	2	5	2	1	1	1	759	1
243	1	2	8	2	1	2	1	233	1
244	1	2	6	2	2	2	6	94	1
245	2	2	8	2	1	1	1	1128	1
246	1	1	8	1	2	1	4	1946	1
247	1	2	1	1	1	2	1	213	1
248	2	1	8	1	2	1	4	1220	1
249	2	2	3	1	1	2	6	52	2
250	1	2	1	1	2	2	1	166	1
251	2	2	7	1	1	2	1	123	1
252	2	2	3	1	1	2	1	351	1
253	2	2	4	2	1	2	5	20	1
254	1	2	1	2	1	1	1	377	1
255	2	1	8	2	1	2	3	115	1
256	1	2	1	1	1	1	1	938	1
257	1	2	1	1	2	2	1	259	1
258	1	2	1	1	1	2	1	84	1
259	1	2	1	1	2	2	5	168	1
260	2	2	6	2	1	1	1	363	1
261	1	2	1	1	1	2	1	232	1
262	1	2	5	2	1	1	1	448	1
263	2	2	6	2	2	2	1	275	1
264	1	2	1	1	2	2	1	271	1
265	1	2	5	2	2	2	6	71	2
266	1	2	5	1	1	2	1	132	1
267	2	2	3	2	2	2	5	10	2
268	2	2	4	1	2	2	3	44	1
269	2	2	6	1	1	2	1	267	1
270	1	2	3	1	1	2	1	140	1
271	1	2	1	1	2	2	1	297	1
272	1	2	1	2	1	2	1	110	1
273	2	2	4	2	1	2	6	18	2
275	2	2	3	1	1	1	1	454	1
276	2	2	2	1	1	2	1	69	1
277	1	2	1	1	1	1	1	335	1
278	1	2	3	1	1	2	1	225	1
279	1	2	3	1	1	2	1	108	1
280	1	2	6	2	1	1	1	717	1
281	1	2	1	1	1	2	5	9	1
282	2	2	3	1	1	1	1	273	1
283	2	1	8	2	1	2	1	175	2
284	1	1	8	2	1	1	6	428	1
285	1	2	3	1	1	1	1	302	1
286	1	2	1	1	2	2	1	230	1
287	2	2	3	1	2	2	5	167	1
288	1	1	8	2	1	2	8	2	2
289	1	2	5	2	1	1	1	321	1
290	1	2	1	1	1	2	5	73	1
291	2	2	3	2	1	1	1	429	1
292	2	2	3	1	1	2	7	81	2
293	1	2	1	1	1	2	1	146	1
294	1	2	5	1	1	1	1	1946	1
295	2	2	6	2	1	2	7	145	2
296	2	2	3	1	1	1	7	260	2
297	1	2	6	2	1	1	1	1217	1
298	2	1	8	2	1	2	1	63	1
299	1	2	3	2	1	1	1	238	1
300	1	2	1	1	2	1	1	314	1
301	2	2	6	2	1	1	1	1640	1
302	2	2	4	1	1	2	6	106	1
303	1	2	4	1	2	2	1	195	1
304	2	2	3	1	1	2	6	55	2
305	2	2	7	2	1	2	4	5	2
306	2	2	6	2	2	1	1	881	1
307	1	2	1	1	2	2	1	174	1
308	1	2	5	1	1	2	7	41	2
309	2	2	7	2	2	2	7	20	2
310	1	2	6	2	1	1	1	455	1
311	1	2	6	2	1	1	1	415	1
312	2	2	2	1	1	1	1	362	1
313	1	2	6	2	1	2	6	104	2
314	1	2	1	1	2	1	6	864	1
315	1	2	1	1	1	2	1	142	1
316	2	2	3	2	1	1	1	248	1
317	2	2	4	1	1	1	6	236	2
318	1	2	1	1	2	2	1	153	1
319	2	2	4	1	1	1	1	256	1
320	1	2	1	1	1	2	8	6	1
321	1	2	6	1	1	2	3	8	1
322	1	2	5	2	2	1	1	322	1
323	2	2	6	2	1	1	1	823	1
324	2	2	3	1	1	2	6	46	2
325	1	2	6	1	1	2	6	72	1
326	2	2	4	2	1	2	6	122	1
327	1	2	1	2	1	1	1	240	1
328	1	2	1	1	1	1	1	189	1
329	1	2	1	1	1	1	1	315	1
330	1	2	6	2	1	2	6	38	2
331	2	2	6	2	1	2	1	102	1
332	1	2	1	1	2	1	1	259	1
333	1	2	1	1	1	1	1	162	1
334	1	2	1	1	1	1	1	168	2
335	2	2	3	1	1	1	1	181	1
336	2	2	2	1	1	1	1	571	1
337	2	2	3	2	1	2	1	89	1
338	1	2	1	1	2	1	1	317	1
339	2	2	4	2	1	1	6	128	2
340	1	2	1	1	1	2	1	102	1
341	2	2	4	1	2	1	5	271	1
342	1	2	8	2	2	2	5	21	2
343	1	2	1	2	1	1	5	181	1
344	1	2	4	2	1	1	5	524	1
345	1	2	1	1	2	1	1	159	1
346	1	2	1	1	1	1	1	245	1
347	2	2	6	2	2	1	1	1422	1
348	1	2	6	2	2	1	6	786	1
349	1	2	1	1	1	1	1	170	1
350	2	2	3	2	1	2	8	6	2
351	1	2	1	1	2	1	1	689	1
352	2	1	8	1	2	1	1	137	1
353	2	2	4	1	1	1	1	163	1
354	1	2	1	1	2	1	1	194	1
355	1	2	6	2	1	1	1	373	1
356	1	2	3	1	1	1	1	267	1
357	2	2	6	2	1	1	1	308	1
358	1	2	6	2	1	1	1	275	1
359	1	2	1	1	2	1	1	172	1
360	2	2	6	2	1	1	1	1024	1
361	1	2	1	1	1	1	1	179	1
362	2	2	4	2	1	1	1	699	2
363	1	2	1	1	2	1	1	177	1
364	1	2	1	1	2	1	1	1770	1
365	1	2	6	2	1	1	1	168	1
366	1	2	1	1	1	1	1	175	1
367	1	2	5	2	1	1	6	1106	1
368	1	2	1	1	2	1	1	125	1
369	1	2	6	1	1	1	1	1003	1
370	1	2	4	1	2	1	6	36	2
371	1	2	1	1	1	1	1	182	1
372	1	2	1	1	1	1	1	261	1
373	1	2	5	1	1	1	1	140	1
374	1	2	1	1	2	1	1	165	1
375	1	2	8	1	2	1	6	1752	2
376	2	2	4	2	2	1	5	609	1
377	1	2	1	1	2	1	1	174	1
378	2	2	3	1	1	1	1	139	1
379	1	2	1	1	2	1	1	309	1
380	1	2	5	2	1	1	5	21	2
381	1	2	3	2	1	1	1	1744	1
382	1	2	5	1	1	1	6	2127	2
383	1	2	6	2	1	1	6	839	2
384	1	2	3	2	1	1	6	124	1
385	1	2	1	1	1	1	1	266	1
386	2	2	4	1	1	1	6	336	2
387	1	2	1	2	1	1	1	307	1
388	1	2	5	1	2	1	1	510	1
389	2	2	3	2	1	1	1	84	1
390	1	2	1	1	1	1	4	1000	1
391	2	1	8	2	2	1	1	200	1
392	2	2	3	1	1	1	1	379	1
393	1	2	4	1	2	1	6	347	2
394	1	2	5	2	1	1	1	483	1
395	1	2	1	1	1	1	1	144	1
396	2	2	7	2	1	1	1	202	2
397	2	2	6	1	1	1	1	351	1
398	1	2	4	1	1	1	1	743	1
399	1	2	1	1	1	1	1	169	1
400	2	2	4	1	1	1	1	864	1
401	2	2	2	1	2	1	6	337	2
402	1	2	1	1	2	1	1	182	1
403	1	2	1	1	1	1	1	440	1
404	1	2	6	1	1	1	1	1235	1
405	2	2	3	1	1	1	1	182	1
406	2	2	7	1	1	1	1	682	1
407	2	2	6	2	1	1	1	735	1
408	2	2	6	2	1	1	6	48	2
409	1	2	1	1	1	1	1	489	1
410	1	2	1	1	2	1	1	274	1
411	1	2	5	1	1	1	1	292	1
412	1	2	3	2	2	1	1	124	1
413	1	2	2	1	1	1	4	7	1
414	1	2	1	1	1	1	1	189	1
415	1	2	1	2	1	1	1	434	1
416	1	2	1	1	2	1	1	209	1
417	1	2	1	1	2	1	1	307	1
418	1	2	1	1	2	1	1	271	1
419	1	1	8	2	1	1	6	206	1
420	2	2	4	2	1	1	5	14	1
422	2	2	3	2	2	1	1	45	1
423	2	2	7	1	2	1	1	853	1
424	2	2	4	1	1	1	1	223	1
425	1	2	3	1	1	1	1	387	1
426	2	2	3	1	1	1	1	107	1
427	1	1	8	2	2	1	1	397	1
428	1	2	1	1	1	1	1	485	1
429	1	2	5	2	2	1	6	55	2
430	1	2	1	1	1	1	1	199	1
431	1	2	1	1	2	1	1	252	1
432	2	2	3	1	2	1	1	234	1
433	1	2	5	2	1	1	3	325	2
434	2	2	4	1	1	1	6	1287	2
435	1	2	1	1	2	1	1	229	1
436	1	2	1	1	1	1	1	158	1
437	2	2	3	1	2	1	1	174	1
438	2	2	4	1	1	1	1	694	1
439	2	2	2	1	1	1	1	354	1
440	1	2	1	1	2	1	1	179	1
441	1	2	1	1	2	1	1	150	1
442	2	2	6	2	1	1	1	931	1
443	1	2	1	1	2	1	1	231	1
444	1	1	8	1	2	1	1	1500	1
445	1	2	1	1	2	1	1	592	1
446	1	2	3	1	2	1	4	1367	2
447	2	2	6	2	1	1	1	1039	1
448	1	2	5	2	1	1	6	113	2
449	2	2	6	1	1	1	1	179	1
450	1	2	1	1	1	1	1	177	1
451	1	2	2	1	1	1	1	148	1
452	1	2	4	1	1	1	1	309	1
453	1	2	3	1	1	1	1	339	1
454	1	2	1	2	2	1	1	159	1
455	1	1	8	1	2	1	5	745	2
456	1	2	5	2	1	1	1	1136	2
457	2	2	3	1	1	1	1	230	1
458	1	2	1	1	1	1	1	178	1
459	1	2	5	1	1	1	5	38	1
460	1	2	6	2	1	1	3	232	2
461	1	2	6	2	1	1	6	83	2
462	1	2	4	1	2	1	1	235	1
463	1	2	1	1	1	1	1	715	1
465	1	2	1	1	2	1	1	168	1
466	1	2	1	1	1	1	1	292	1
467	1	2	1	2	2	1	1	154	1
468	1	2	1	2	2	1	1	362	1
469	2	2	3	1	1	1	1	530	1
470	1	2	3	1	1	1	1	339	1
471	1	2	3	1	1	1	1	105	1
472	1	2	1	1	2	1	1	360	1
473	1	2	1	2	1	1	1	200	1
474	1	2	2	2	1	1	6	10	2
475	1	2	1	1	2	1	1	140	1
476	1	2	3	2	1	1	1	221	1
477	1	2	3	1	2	1	1	324	1
478	2	2	7	2	1	1	1	617	1
479	1	2	5	1	1	1	1	167	1
480	1	2	5	2	1	1	1	140	1
481	2	2	6	2	1	1	6	407	1
482	2	2	3	2	1	1	1	142	1
483	2	2	8	2	1	1	1	442	2
484	1	2	4	1	1	1	1	134	1
485	2	2	8	2	1	1	6	59	2
486	1	2	5	2	2	1	6	146	2
487	1	2	1	1	1	1	1	244	1
488	1	2	1	1	1	1	1	222	1
489	2	2	6	2	1	1	5	21	2
490	1	2	5	2	2	1	5	14	2
491	1	2	1	1	1	1	1	196	1
492	2	2	6	2	2	1	6	237	2
493	2	2	3	2	1	1	1	119	1
494	2	2	3	1	1	1	1	190	1
495	1	2	1	1	1	1	1	238	1
496	1	2	1	1	1	1	1	288	1
497	1	2	1	1	1	1	1	259	1
498	1	2	5	2	1	1	6	101	2
499	1	2	1	2	1	1	1	299	1
500	2	2	3	1	1	1	6	60	2
501	2	2	6	2	1	1	6	148	1
502	2	2	3	2	1	1	1	147	1
503	2	2	6	2	2	1	6	86	2
504	1	2	3	2	1	1	1	239	1
505	2	2	3	2	1	1	1	1240	1
506	1	2	6	2	2	1	1	916	1
507	2	2	3	1	1	1	1	217	1
508	2	2	2	1	1	1	1	717	1
509	1	2	1	1	1	1	1	111	1
510	2	2	7	2	2	1	6	37	2
511	1	2	1	1	1	1	1	175	1
512	1	2	6	1	1	1	1	245	1
513	2	2	6	2	1	1	6	103	2
514	1	2	1	1	2	1	1	176	1
515	2	2	3	2	1	1	1	105	1
516	1	2	1	2	2	1	1	198	1
517	1	2	3	2	1	1	1	317	1
518	1	2	7	2	1	1	1	531	2
519	1	2	1	1	1	1	1	219	1
520	1	2	1	1	1	1	1	177	1
521	1	2	3	1	1	1	1	240	1
522	2	2	3	2	1	1	1	327	1
523	1	2	1	1	1	1	1	239	1
524	1	2	3	1	1	1	1	327	1
525	2	2	3	1	1	1	1	308	1
526	1	2	2	1	1	1	1	270	1
527	1	2	1	1	1	1	1	232	1
528	1	2	1	1	2	1	1	143	1
529	1	2	1	1	2	1	1	201	1
530	1	2	1	1	1	1	1	175	1
531	1	2	5	2	1	1	6	20	2
532	1	2	4	1	1	1	4	344	1
533	1	2	1	1	2	1	1	122	1
534	1	2	6	2	1	1	7	119	2
535	1	2	1	1	2	1	1	553	1
536	1	2	2	1	1	1	2	860	1
537	1	2	1	1	1	1	1	176	1
538	1	2	2	2	1	1	6	43	2
539	1	2	1	1	1	1	1	50	1
540	1	2	1	1	1	1	1	204	1
541	1	2	1	1	1	1	1	168	1
542	1	2	5	2	1	1	6	119	2
543	1	2	5	1	1	1	1	110	1
544	2	2	3	1	1	1	5	28	2
545	1	2	1	1	2	1	1	239	1
546	2	2	6	2	1	1	5	32	2
547	1	2	1	2	1	1	1	258	1
548	1	2	1	1	1	1	1	198	1
549	2	2	3	2	1	1	1	96	1
550	1	2	1	1	2	1	1	213	1
551	1	2	5	2	1	1	1	767	1
552	1	2	1	2	1	1	1	240	1
553	1	2	1	1	1	1	1	169	1
554	1	2	1	1	2	1	1	79	1
555	2	2	8	2	1	1	1	308	2
556	1	2	6	2	2	1	7	38	2
557	1	2	1	1	2	1	1	156	1
558	1	2	1	2	2	1	1	204	1
559	1	2	1	1	1	1	4	1840	1
560	1	2	1	1	1	1	1	180	1
561	1	2	4	1	1	1	6	42	2
562	1	2	1	1	1	1	1	707	1
563	1	2	1	2	1	1	1	357	1
564	1	2	1	2	1	1	1	193	1
565	1	2	1	1	1	1	1	191	1
566	2	2	4	2	2	1	6	91	1
567	1	2	1	1	1	1	1	190	1
568	1	2	1	2	2	1	1	249	1
569	1	2	1	2	1	1	1	200	2
570	2	2	4	2	1	1	5	123	1
571	1	2	3	1	1	1	1	264	1
572	1	2	6	2	1	1	4	103	2
573	2	2	4	2	1	1	1	113	2
574	2	2	3	1	1	1	1	146	1
575	1	2	1	1	1	1	1	151	1
576	1	2	1	1	1	1	1	476	1
577	1	2	1	1	1	1	1	175	1
578	1	2	1	1	1	1	1	183	1
579	1	2	1	1	1	1	1	405	1
580	2	2	8	1	1	1	1	575	1
581	1	2	1	1	2	1	1	183	1
582	1	2	1	1	2	1	1	248	1
583	1	2	1	2	2	1	1	224	1
584	1	2	1	1	1	1	1	791	1
585	1	2	1	1	2	1	1	247	1
586	1	2	1	1	1	1	1	219	1
587	2	2	3	1	1	1	1	203	1
588	1	2	7	1	1	1	1	540	1
589	2	2	3	1	2	1	1	111	1
590	1	1	8	1	1	1	6	1128	2
591	1	2	5	1	2	1	6	65	2
592	1	2	1	2	1	1	1	195	1
593	2	2	3	2	1	1	1	124	1
594	1	2	1	2	2	1	1	243	1
595	1	2	1	2	1	1	1	223	1
596	2	2	3	2	1	1	1	141	1
597	1	2	1	1	1	1	1	295	1
598	1	2	1	1	1	1	1	184	1
599	1	2	1	1	1	1	1	540	1
600	1	2	3	1	1	1	1	119	1
601	2	2	4	1	1	1	5	13	1
602	1	2	4	1	1	1	8	2	1
603	1	2	1	1	2	1	1	750	1
604	1	2	1	1	2	1	1	181	2
605	1	2	1	1	2	1	4	946	1
606	1	2	3	1	1	1	1	452	1
607	1	2	2	1	2	1	1	434	1
608	1	2	1	2	1	1	1	239	1

## Sheet: Infectious complications
Case number	Sex	Underlying disease category	Underlying disease specific	Sector implantation	Side port	24h until first use	Indication explantation	Catheter days	Sector explantation	Blood culture	Blood culture 1 isolate 1	Blood culture 1 isolate 2	Blood culture 1 isolate 3	TTP blood culture 1	Blood culture 2 isolate 1	Blood culture 2 isolate 2	TTP blood culture 2	Blood culture 3 isolate 1	TTP blood culture 3	Blood culture 4 isolate 1	Blood culture 4 isolate 2	TTP blood culture 4	Catheter tip	Catheter tip isolate 1	Catheter tip isolate 2
1	2	2	3	2	2	2	6	114	2	1	neg.												2
7	2	2	4	2	1	2	6	346	1	1	S. epidermidis			13.4	S. epidermidis		12	S. lugdunensis	11.8				1	S. lugdunensis	S. epidermidis
8	2	2	6	1	2	2	6	104	1	1	C. albicans			51.1									1	neg.
13	2	2	4	1	1	2	6	47	2	1	E. faecium			15.6	E. faecium		13.5						1	neg.
14	1	2	1	2	1	2	5	912	1	2													1	S. epidermidis
15	1	2	2	1	1	2	6	50	2	1	S. aureus			14.9	S. aureus		11.4						1	S. aureus	S. aureus
17	1	2	5	2	1	2	5	63	1	2													1	S. epidermidis
18	2	2	6	2	2	2	7	139	2	1	neg.												1	S. epidermidis
19	1	1	8	2	1	2	6	269	2	1	neg.												1	neg.
21	2	2	6	1	1	2	6	179	2	1	S. aureus	S. mitis		10.1	S. aureus		15.5	S. aureus	16.2				1	neg.
22	2	2	8	2	1	2	5	122	1	2													1	neg.
27	1	2	2	1	1	2	6	874	2	1	S. aureus	S. anginosus		26.2	S. aureus		19.2						1	S. hominis
28	2	2	6	2	1	2	5	71	2	2													1	C. amycolatum
32	1	2	5	1	1	2	6	508	2	1	C. parapsilosis			17.4	C. parapsilosis		30.4	C. parapsilosis	12.1				1	C. parapsilosis
36	2	2	4	2	2	2	6	350	1	1	K. oxytoca			14.6	K. oxytoca		9.6						1	K. oxytoca
49	2	2	4	1	1	2	7	45	2	1	S. epidermidis			15	neg.								1	neg.
51	2	2	6	2	1	2	5	30	2	1	neg.												1	neg.
53	1	2	2	1	1	2	5	9	1	2													1	neg.
55	2	2	6	1	1	2	5	69	1	1	neg.												1	S. epidermidis
67	2	2	4	1	1	2	6	335	2	1	S. haemolyticus			12.8	S. hominis		39.9	S. haemolyticus	12.6				1	neg.
80	2	2	4	2	1	2	6	425	2	1	P. aeruginosa			15.6									1	neg.
94	1	2	1	1	2	2	6	110	2	1	S. epidermidis			14.8	neg.								1	neg.
96	1	2	5	1	2	2	5	87	1	2													1	S. epidermidis
115	1	2	1	1	2	2	5	39	1	2													1	S. aureus	S. aureus
117	1	2	5	2	1	2	6	30	2	1	S. warneri			10.4	S. warneri		16.9						1	neg.
118	1	2	1	1	2	2	7	48	2	1	S. aureus			11.5	S. aureus		11.4						1	S. aureus
119	1	2	6	1	2	2	6	30	2	1	C. freundii			9.8	C. freundii		13	C. freundii	6.8				1	neg.
122	2	2	8	1	1	2	5	506	1	1	neg.												1	neg.
123	1	2	4	1	1	2	7	33	2	1	S. aureus			15.2									1	S. aureus
130	1	2	6	2	1	1	6	737	2	1	neg.												1	neg.
135	1	2	6	2	1	2	6	113	2	1	S. haemolyticus			17.1	neg.								1	neg.
137	2	2	6	2	1	2	6	97	2	1	S. epidermidis			18	S. epidermidis		27.1						1	neg.
148	2	2	6	2	1	2	6	316	2	1	A. baumannii Komplex			15.6									1	S. epidermidis
149	2	2	4	1	1	2	6	233	1	2													1	E. cloacae Komplex
161	2	2	4	1	1	2	5	73	1	1	neg.												1	neg.
177	1	2	1	1	1	2	5	2	2	1	neg.												1	neg.
180	1	2	8	2	2	2	6	64	2	1	P. aeruginosa			16.1	P. aeruginosa		17						1	S. lugdunensis
185	2	2	4	2	2	2	7	190	2	1	S. hominis			19.8									1	neg.
187	2	2	7	2	1	2	6	13	2	1	C. glabrata			32.4	C. glabrata		57.4						1	S. epidermidis	S. hominis
189	2	2	6	2	1	2	6	61	2	1	S. epidermidis			12.4	S. epidermidis	P. monteilii	19.8						1	S. epidermidis
192	2	2	3	1	1	2	6	68	2	1	S. aureus			11.6	S. aureus		47	S. aureus	88.1				1	S. aureus
195	2	2	4	1	2	2	6	233	1	1	S. epidermidis			16.5	S. epidermidis		15.5	S. epidermidis	38.1				1	neg.
200	2	1	8	1	1	2	6	306	2	1	S. epidermidis			23.3	S. epidermidis		12.6	S. epidermidis	19.8				1	neg.
202	1	2	3	1	1	2	6	231	2	1	S. epidermidis			14.5	S. epidermidis		12.1						1	S. epidermidis
204	1	2	1	1	2	1	5	547	2	2													1	S. aureus
205	1	2	8	1	1	2	6	34	2	1	neg.												1	neg.
207	1	2	6	2	1	2	6	190	2	1	S. hominis			15.6	neg.								1	neg.
210	2	2	3	2	1	2	6	26	2	1	K. variicola			7.5	K. variicola		11.4	K. variicola	10.7				1	K. variicola
214	2	2	4	1	1	2	5	10	1	2													1	neg.
217	1	1	8	2	1	1	7	603	2	1	S. caprae			26.9	S. caprae		24.8	S. caprae	16.7	S. caprae		32.1	1	S. caprae
221	1	2	6	2	2	2	6	333	2	1	S. epidermidis			30.2	neg.								1	neg.
224	1	2	1	1	1	2	6	180	2	1	K. pneumoniae	E. cloacae Komplexk		9.7									1	neg.
235	1	2	1	1	1	2	5	16	1	2													1	neg.
236	2	2	4	2	1	2	6	168	1	1	S. hominis	S. epidermidis		14.5	S. hominis	S. epidermidis	18	S. epidermidis	13				1	S. epidermidis
244	1	2	6	2	2	2	6	94	1	1	S. epidermidis			10.9	S. epidermidis		16.6						1	neg.
249	2	2	3	1	1	2	6	52	2	1	S. epidermidis			14.6	neg.								2
253	2	2	4	2	1	2	5	20	1	2													1	neg.
259	1	2	1	1	2	2	5	168	1	2													1	S. aureus
265	1	2	5	2	2	2	6	71	2	1	S. hominis			21.5	neg.								1	neg.
267	2	2	3	2	2	2	5	10	2	1	neg.												1	S. aureus	E. faecalis
273	2	2	4	2	1	2	6	18	2	1	K. variicola			7.6	K. variicola		10.3	S. haemolyticus	18.5	E. cloacae Komplex	K. variicola	116.5	1	K. variicola
281	1	2	1	1	1	2	5	9	1	2													1	S. aureus
284	1	1	8	2	1	1	6	428	1	1	K. pneumoniae			15.3									1	K. variicola
287	2	2	3	1	2	2	5	167	1	2													1	S. aureus
290	1	2	1	1	1	2	5	73	1	2													1	S. aureus
292	2	2	3	1	1	2	7	81	2	1	S. haemolyticus			17									1	S. aureus
295	2	2	6	2	1	2	7	145	2	1	E. coli	E. faecium	S. epidermidis	12.6	neg.								1	neg.
296	2	2	3	1	1	1	7	260	2	1	S. aureus			38.8	S. aureus		42.2	S. aureus	31.7				1	S. aureus
302	2	2	4	1	1	2	6	106	1	1	neg.												2
304	2	2	3	1	1	2	6	55	2	1	S. aureus			14.7	S. epidermidis		17.1						1	neg.
308	1	2	5	1	1	2	7	41	2	1	S. aureus			12.6	S. aureus		11.9	S. aureus	12.1				1	neg.
309	2	2	7	2	2	2	7	20	2	1	S. aureus			22.6									1	S. aureus
313	1	2	6	2	1	2	6	104	2	1	S. epidermidis			13.3	S. epidermidis		20.9						1	S. epidermidis
314	1	2	1	1	2	1	6	864	1	1	S. pyogenes			7.4	S. pyogenes		7.5						2
317	2	2	4	1	1	1	6	236	2	1	S. aureus	S. mitis	E. coli	10.6	S. aureus		18.6						1	S. aureus
324	2	2	3	1	1	2	6	46	2	1	S. marcescens			7.7	S. marcescens		10.6						1	S. marcescens
325	1	2	6	1	1	2	6	72	1	1	neg.												2
326	2	2	4	2	1	2	6	122	1	1	K. variicola			9.6	K. variicola		13						1	K. variicola
330	1	2	6	2	1	2	6	38	2	1	neg.												1	neg.
339	2	2	4	2	1	1	6	128	2	1	Candida			123.5									1	neg.
341	2	2	4	1	2	1	5	271	1	2													1	S. marcescens
342	1	2	8	2	2	2	5	21	2	2													1	neg.
343	1	2	1	2	1	1	5	181	1	1	neg.												1	neg.
344	1	2	4	2	1	1	5	524	1	2													1	S. epidermidis
348	1	2	6	2	2	1	6	786	1	1	neg.												1	neg.
367	1	2	5	2	1	1	6	1106	1	1	neg.												1	S. epidermidis
370	1	2	4	1	2	1	6	36	2	1	E. coli			10.1	E. coli		12						2
375	1	2	8	1	2	1	6	1752	2	1	E. coli			14.2	K. pneumoniae		70.2						1	neg.
376	2	2	4	2	2	1	5	609	1	2													1	S. agalactiae	C. aurimucosum
380	1	2	5	2	1	1	5	21	2	1	neg.												1	neg.
382	1	2	5	1	1	1	6	2127	2	1	S. epidermidis			12.4									2
383	1	2	6	2	1	1	6	839	2	1	E. coli			6.3									1	neg.
384	1	2	3	2	1	1	6	124	1	1	neg.												1	C. albicans
386	2	2	4	1	1	1	6	336	2	1	neg.												2
393	1	2	4	1	2	1	6	347	2	1	E. coli	S. anginosus		11.5	S. anginosus		27.2						1	neg.
401	2	2	2	1	2	1	6	337	2	1	neg.												1	S. hominis
408	2	2	6	2	1	1	6	48	2	1	E. coli			10.9	E. coli		10.8						1	neg.
419	1	1	8	2	1	1	6	206	1	1	neg.												1	E. cloacae Komplex
420	2	2	4	2	1	1	5	14	1	2													1	S. aureus
429	1	2	5	2	2	1	6	55	2	1	C. parapsilosis			12.3	C. parapsilosis		35.5	C. parapsilosis	16.6				1	C. parapsilosis
434	2	2	4	1	1	1	6	1287	2	1	S. epidermidis			16.9	S. epidermidis		14.4						1	S. warneri
448	1	2	5	2	1	1	6	113	2	1	C. parapsilosis			17.6	C. parapsilosis		17.6						1	C. parapsilosis
455	1	1	8	1	2	1	5	745	2	1	neg.												1	neg.
459	1	2	5	1	1	1	5	38	1	2													1	S. aureus
461	1	2	6	2	1	1	6	83	2	1	S. epidermidis			16.4	S. epidermidis		15.2	S. epidermidis	15.1				1	S. epidermidis
474	1	2	2	2	1	1	6	10	2	1	E. faecium			18									1	neg.
481	2	2	6	2	1	1	6	407	1	1	E. faecalis			11.2									1	E. faecalis
485	2	2	8	2	1	1	6	59	2	1	S. hominis			24.2	S. hominis		24.1						2
486	1	2	5	2	2	1	6	146	2	1	E. cloacae Komplex			13.6									1	E. cloacae Komplex
489	2	2	6	2	1	1	5	21	2	1	neg.												1	S. haemolyticus	S. epidermidis
490	1	2	5	2	2	1	5	14	2	2													1	E. cloacae Komplex
492	2	2	6	2	2	1	6	237	2	1	S. epidermidis			31.1	S. epidermidis		7.7						1	S. epidermidis
498	1	2	5	2	1	1	6	101	2	1	C. glabrata												1	neg.
500	2	2	3	1	1	1	6	60	2	1	K. pneumoniae			13	K. pneumoniae		8.4						1	neg.
501	2	2	6	2	1	1	6	148	1	1	S. epidermidis			17.6	S. epidermidis		36.6	S. epidermidis	11.5				1	S. epidermidis
503	2	2	6	2	2	1	6	86	2	1	S. epidermidis			14.1	S. epidermidis		20.1						1	neg.
510	2	2	7	2	2	1	6	37	2	1	C. albicans			15.2									1	C. albicans	S. epidermidis
513	2	2	6	2	1	1	6	103	2	1	S. mitis			12.8									1	S. capitis
531	1	2	5	2	1	1	6	20	2	1	E. cloacae Komplex			5.3									1	E. cloacae	S. epidermidis
534	1	2	6	2	1	1	7	119	2	1	S. epidermidis			29.6	S. epidermidis		24.1						2
538	1	2	2	2	1	1	6	43	2	1	S. epidermidis			9.8	S. epidermidis		19.7	S. epidermidis	36.6				1	neg.
542	1	2	5	2	1	1	6	119	2	1	S. epidermidis			11.8									2
544	2	2	3	1	1	1	5	28	2	2													1	S. aureus
546	2	2	6	2	1	1	5	32	2	2													1	S. epidermidis
556	1	2	6	2	2	1	7	38	2	1	S. epidermidis			23.5	S. epiderimidis		24						2
561	1	2	4	1	1	1	6	42	2	1	neg.												1	neg.
566	2	2	4	2	2	1	6	91	1	1	P. aeruginosa			16.3									1	P. aeruginosa
570	2	2	4	2	1	1	5	123	1	1	neg.												2
590	1	1	8	1	1	1	6	1128	2	1	neg.												1	S. epidermidis
591	1	2	5	1	2	1	6	65	2	1	S. schleiferi			19.2	S. aureus	A. baumannii Komplex	3.7						1	S. schleiferi	A. baumannii Komplex
601	2	2	4	1	1	1	5	13	1	2													2

## Sheet: _xltb_storage_
XL Toolbox Settings
	export_preset	<?xml version="1.0" encoding="utf-16"?>_x000D_ <Preset xmlns:xsd="http://www.w3.org/2001/XMLSchema" xmlns:xsi="http://www.w3.org/2001/XMLSchema-instance">_x000D_ <Name>Tiff, 1000 dpi, CMYK, Weiße Leinwand, Farbmanagement</Name>_x000D_ <Dpi>1000</Dpi>_x000D_ <FileType>Tiff</FileType>_x000D_ <ColorSpace>Cmyk</ColorSpace>_x000D_ <Transparency>TransparentCanvas</Transparency>_x000D_ <UseColorProfile>…
	export_path	H:\Projekt Portinfekt\Publications\#Figures, Tables\1000dpi\CI.tif

## Sheet: Suceptibility testing
Case number	Indication explantation	Blood culture	Blood culture isolate	TTP BK 1	Penicillin G	Isoxazolyl penicillins	Fluoroquinolones group II	Fluoroquinolones group IV	Aminoglycosides	Glycopeptides	Macrolides	Lincosamides	Tetracyclins	Tigecyclin	Oxazolidinones	Fosfomycin	Fusidic acid	Ansamycines	Trimethoprim/sulfamethoxazole	Aminopenicillins	Carbapenems	Cephalosporins 2. generation	Cephalosporins 3. generation	Ureidopenicillins	Amphotericin B	Fluconazole	Anidulafungin	Catheter tip	Catheter tip isolates	Penicillin G	Isoxazolyl penicillins	Fluoroquinolones group II	Fluoroquinolones group IV	Aminoglycosides	Glycopeptides	Macrolides	Lincosamides	Tetracyclins	Tigecyclin	Oxazolidinones	Fosfomycin	Fusidic acid	Ansamycines	Trimethoprim/sulfamethoxazole	Aminopenicillins	Carbapenems	Cephalosporins 2. generation	Cephalosporins 3. generation	Ureidopenicillins
1	6	1	neg.																									2
7	6	1	S. epidermidis	13.4	0	3	2	2	1	1	1	1	1	1	1	1	2	1	1	0	0	0	0	0				1	S. lugdunensis	2	1	1	1	1	1	1	1	1	1	1	1	1	1	1	0	0	0	0	0
7	6	1	S. epidermidis	12	0	3	2	2	1	1	1	1	1	1	1	1	2	1	1	0	0	0	0	0				1	S. epidermidis	2	3	2	2	1	1	1	1	2	1	1	1	2	1	1	0	0	0	0	0
7	6	1	S. lugdunensis	11.8	2	3	2	2	1	1	1	1	1	1	1	1	2	1	1	0	0	0	0	0				1	neg.
8	6	1	C. albicans	51.1																					1	1	1	1	neg.
13	6	1	E. faecium	15.6	0	0	0	0	1	1	0	0	0	1	1	0	0	0	2	2	2	0	0	0				1	neg.
13	6	1	E. faecium	13.5	0	0	0	0	1	1	0	0	0	1	1	0	0	0	2	2	2	0	0	0				1	neg.
14	5	2																										1	S. epidermidis	0	1	1	1	1	1	1	1	2	1	1	1	1	1	1	0	0	0	0	0
15	6	1	S. aureus	14.9	1	1	1	1	1	1	1	1	1	1	1	1	1	1	1	0	0	0	0	0				1	S. aureus	1	1	1	1	1	1	1	1	1	1	1	1	1	1	1	0	0	0	0	0
15	6	1	S. aureus	11.4	1	1	1	1	1	1	1	1	1	1	1	1	1	1	1	0	0	0	0	0				1	S. aureus	1	1	1	1	1	1	1	1	1	1	1	1	1	1	1	0	0	0	0	0
17	5	2																										1	S. epidermidis
18	7	1	neg.																									1	S. epidermidis
19	6	1	neg.																									1	neg.
21	6	1	S. aureus	10.1	2	1	2	2	1	1	2	2	1	1	1	1	1	1	2	0	0	0	0	0				1	neg.
21	6	1	S. mitis	10.1	1	0	0	0	0	1	0	2	0	0	0	0	0	0	0	1	0	0	1	0				1	neg.
21	6	1	S. aureus	15.5	2	1	2	2	1	1	2	2	1	1	1	1	1	1	2	0	0	0	0	0				1	neg.
21	6	1	S. aureus	16.2	2	1	2	2	1	1	2	2	1	1	1	1	1	1	2	0	0	0	0	0				1	neg.
22	5	2																										1	neg.
27	6	1	S. anginosus	26.2	1	0	0	0	0	1	1	1	0	0	0	0	0	0	0	1	0	0	1	0				1	S. hominis
27	6	1	S. aureus	26.2	2	1	1	1	1	1	1	1	1	1	1	1	1	1	1	0	0	0	0	0				1	neg.
27	6	1	S. aureus	19.2	2	1	1	1	1	1	1	1	1	1	1	1	1	1	1	0	0	0	0	0				1	neg.
28	5	2																										1	C. amycolatum	3	0	2	0	0	1	0	0	0	0	0	0	0	0	0	0	0	0	0	0
32	6	1	C. parapsilosis	17.4																					1	1	4	1	C. parapsilosis
32	6	1	C. parapsilosis	30.4																					1	1	4	1	neg.
32	6	1	C. parapsilosis	12.1																					1	1	4	1	neg.
36	6	1	K. oxytoca	14.6	0	0	1	1	1	0	0	0	0	0	0	0	0	0	1	2	1	1	1	2				1	K. oxytoca	0	0	1	1	1	0	0	0	0	0	0	0	0	0	1	2	1	1	1	2
36	6	1	K. oxytoca	9.6	0	0	1	1	1	0	0	0	0	0	0	0	0	0	1	2	1	1	1	2				1	neg.
49	7	1	S. epidermidis	15	0	3	2	2	1	1	1	1	1	1	1	1	2	1	1	0	0	0	0	0				1	neg.
51	5	1	neg.																									1	neg.
53	5	2																										1	neg.
55	5	1	neg.																									1	S. epidermidis		3	2	2	2	1	2	2	2	1	1	2	2	3	2	0	0	0	0	0
67	6	1	S. hominis	39.9	0	3	1	1	1	1	1	1	1	1	1	2	2	1	1	0	0	0	0	0				1	neg.
67	6	1	S. haemolyticus	12.8	0	3	2	2	2	1	2	2	2	1	1	2	1	3	2	0	0	0	0	0				1	neg.
67	6	1	S. haemolyticus	12.6	0	3	2	2	2	1	2	2	2	1	1	2	1	3	2	0	0	0	0	0				1	neg.
80	6	1	P. aeruginosa	15.6	0	0	1	0	1	0	0	0	0	0	0	0	0	0	0	0	1	0	1	1				1	neg.
94	6	1	S. epidermidis	14.8	0	1	1	1	1	1	2	1	1	1	1	1	2	1	1	0	0	0	0	0				1	neg.
96	5	2																										1	S. epidermidis	0	1	1	1	1	1	1	1	1	1	1	1	1	1	1	0	0	0	0	0
115	5	2																										1	S. aureus	1	1	2	2	1	1	1	1	1	1	1	1	1	1	1	0	0	0	0	0
115	5	2																										1	S. aureus	1	1	2	2	1	1	1	1	1	1	1	1	1	1	1	0	0	0	0	0
117	6	1	S. warneri	10.4	0	1	1	1	1	1	2	2	1	1	1	2	1	1	1	0	0	0	0	0				1	neg.
117	6	1	S. warneri	16.9	1	1	1	0	1	1	2	1	1	1	1	0	1	1	1	0	0	0	0	0				1	neg.
118	7	1	S. aureus	11.5	2	1	1	1	1	1	1	1	1	1	1	1	1	1	1	0	0	0	0	0				1	S. aureus	2	1	1	1	1	1	1	1	1	1	1	1	1	1	1	0	0	0	0	0
118	7	1	S. aureus	11.4	2	1	1	1	1	1	1	1	1	1	1	1	1	1	1	0	0	0	0	0				1	neg.
119	6	1	C. freundii	9.8	0	0	1	1	1	0	0	0	0	1	0	0	0	1	0	2	1	0	2	1				1	neg.
119	6	1	C. freundii	13	0	0	1	1	1	0	0	0	0	1	0	0	0	1	0	2	1	0	2	1				1	neg.
119	6	1	C. freundii	6.8	0	0	1	1	1	0	0	0	0	1	0	0	0	1	0	2	1	0	2	1				1	neg.
122	5	1	neg.																									1	neg.
123	7	1	S. aureus	15.2	2	1	1	1	1	1	1	1	1	1	1	1	1	1	1	0	0	0	0	0				1	S. aureus	2	1	1	1	1	1	1	1	1	1	1	1	1	1	1	0	0	0	0	0
130	6	1	neg.																									1	neg.
135	6	1	S. haemolyticus	17.1	0	3	2	2	2	1	2	1	2	1	1	2	2	1	2	0	0	0	0	0				1	neg.
137	6	1	S. epidermidis	18	0	3	2	2	2	1	1	2	2	1	1	2	1	1	2	0	0	0	0	0				1	neg.
137	6	1	S. epidermidis	27.1	0	3	2	2	2	1	2	2	1	1	1	1	1	1	2	0	0	0	0	0				1	neg.
148	6	1	A. baumannii Komplex	15.6	0	0	1	0	1	0	0	0	0	0	0	0	0	0	1	0	1	0	0	0				1	S. epidermidis
149	6	2																										1	E. cloacae Komplex	0	0	1	1	1	0	0	0	0	1	0	0	0	0	1	2	1	0	2	1
161	5	1	neg.																									1	neg.
177	5	1	neg.																									1	neg.
180	6	1	P. aeruginosa	16.1	0	0	1	0	1	0	0	0	0	0	0	0	0	0	0	0	1	0	1	1				1	S. lugdunensis	1	1	1	1	1	1	1	1	1	1	1	1	1	1	1	0	0	0	0	0
180	6	1	P. aeruginosa	17	0	0	1	0	1	0	0	0	0	0	0	0	0	0	0	0	1	0	1	1				1	neg.
185	7	1	S. hominis	19.8	0	3	1	1	1	1	2	2	1	1	1	2	2	1	2	0	0	0	0	0				1	neg.
187	6	1	C. glabrata	32.4																					1	4	1	1	S. epidermidis		3	2	2	2	1	2	2	2	1	1	2	1	3	2	0	0	0	0	0
187	6	1	C. glabrata	57.4																					1	4	1	1	S. hominis	0	3	2	2	2	1	2	2	1	1	1	2	1	1	1	0	0	0	0	0
189	6	1	S. epidermidis	12.4	0	3	2	2	2	1	1	1	1	1	1	1	2	1	2	0	0	0	0	0				1	S. epidermidis
189	6	1	S. epidermidis	19.8	0	3	2	2	2	1	1	1	1	1	1	1	2	1	2	0	0	0	0	0				1	neg.
189	6	1	P. monteilii	19.8	0	0	3	0	1	0	0	0	0	0	0	0	0	0	0	0	3	0	3	3				1	neg.
192	6	1	S. aureus	11.6	2	1	1	1	1	1	1	1	1	1	1	1	1	1	1	0	0	0	0	0				1	S. aureus	2	1	1	1	1	1	1	1	1	1	1	1	1	1	1	0	0	0	0	0
192	6	1	S. aureus	47	2	1	1	1	1	1	1	1	1	1	1	1	1	1	1	0	0	0	0	0				1	neg.
192	6	1	S. aureus	88.1	2	1	1	1	1	1	1	1	1	1	1	1	1	1	1	0	0	0	0	0				1	neg.
195	6	1	S. epidermidis	16.5	0	1	1	1	1	1	2	1	1	1	1	1	2	1	1	0	0	0	0	0				1	neg.
195	6	1	S. epidermidis	15.5	0	1	1	1	1	1	2	1	1	1	1	1	1	1	1	0	0	0	0	0				1	neg.
195	6	1	S. epidermidis	38.1	0	1	1	1	1	1	2	1	1	1	1	1	2	1	1	0	0	0	0	0				1	neg.
200	6	1	S. epidermidis	23.3	0	1	1	1	1	1	1	1	2	1	1	1	1	1	1	0	0	0	0	0				1	neg.
200	6	1	S. epidermidis	12.6	0	1	1	1	1	1	1	1	2	1	1	1	1	1	1	0	0	0	0	0				1	neg.
200	6	1	S. epidermidis	19.8	0	1	1	1	1	1	1	1	2	1	1	1	1	1	1	0	0	0	0	0				1	neg.
202	6	1	S. epidermidis	14.5	0	3	2	2	2	1	1	2	1	1	1	1	2	1	1	0	0	0	0	0				1	S. epidermidis	0	3	2	2	2	1	1	2	1	1	1	1	2	1	1	0	0	0	0	0
202	6	1	S. epidermidis	12.1	0	3	2	2	2	1	1	2	1	1	1	1	2	1	1	0	0	0	0	0				1	neg.
204	5	2																										1	S. aureus	2	1	1	1	1	1	2	2	1	1	1	1	1	1	1	0	0	0	0	0
205	6	1	neg.																									1	neg.
207	6	1	S. hominis	15.6	0	3	2	2	2	1	2	2	1	1	1	2	1	1	1	0	0	0	0	0				1	neg.
210	6	1	K. variicola	7.5	0	0	1	1	1	0	0	0	0	1	0	0	0	0	1	2	1	1	1	1				1	K. variicola	0	0	1	1	1	0	0	0	0	1	0	0	0	0	1	2	1	1	1	2
210	6	1	K. variicola	11.4	0	0	1	1	1	0	0	0	0	1	0	0	0	0	1	2	1	1	1	1				1	neg.
210	6	1	K. variicola	10.7	0	0	1	1	1	0	0	0	0	1	0	0	0	0	1	2	1	1	1	1				1	neg.
214	5	2																										1	neg.
217	7	1	S. caprae	26.9	0	3	2	2	2	1	2	3	1	1	3	2	1	1	1	0	0	0	0	0				1	S. caprae	0	3	2	2	2	1	2	2	1	1	3	2	1	1	1	0	0	0	0	0
217	7	1	S. caprae	24.8	0	3	2	2	2	1	2	3	1	1	3	2	1	1	1	0	0	0	0	0				1	neg.
217	7	1	S. caprae	16.7	0	3	2	2	2	1	2	3	1	1	3	2	1	1	1	0	0	0	0	0				1	neg.
217	7	1	S. caprae	32.1	0	3	2	2	2	1	2	3	1	1	3	2	1	1	1	0	0	0	0	0				1	neg.
221	6	1	S. epidermidis	30.2	0	3	2	2	2	1	1	1	2	1	1	2	2	1	2	0	0	0	0	0				1	neg.
224	6	1	K. pneumoniae	9.7	0	0	1	1	1	0	0	0	0	1	0	0	0	0	1	2	1	1	1	2				1	neg.
224	6	1	E. cloacae Komplex	9.7	0	0	1	1	1	0	0	0	0	1	0	0	0	0	1	2	1	0	2	2				1	neg.
235	5	2																										1	neg.
236	6	1	S. hominis	14.5	0	3	1	1	1	1	2	1	2	1	1	2	2	1	2	0	0	0	0	0				1	neg.
236	6	1	S. epidermidis	14.5	0	3	2	2	2	1	2	2	1	1	1	1	2	1	1	0	0	0	0	0				1	S. epidermidis	0	3	2	2	2	1	2	2	1	1	1	1	2	1	2	0	0	0	0	0
236	6	1	S. hominis	18	0	3	1	1	1	1	2	1	2	1	1	2	2	1	2	0	0	0	0	0				1	neg.
236	6	1	S. epidermidis	18	0	3	2	2	2	1	2	2	1	1	1	1	2	1	1	0	0	0	0	0				1	neg.
236	6	1	S. epidermidis	13	0	3	2	2	2	1	2	2	1	1	1	1	2	1	1	0	0	0	0	0				1	neg.
244	6	1	S. epidermidis	10.9	0	1	1	1	1	1	2	2	1	1	1	1	1	1	1	0	0	0	0	0				1	neg.
244	6	1	S. epidermidis	16.6	0	1	1	1	1	1	2	2	1	1	1	1	1	1	1	0	0	0	0	0				1	neg.
249	6	1	S. epidermidis	14.6	0	1	1	1	1	1	1	1	1	1	1	1	1	1	1	0	0	0	0	0				2
253	5	2																										1	neg.
259	5	2																										1	S. aureus	2	1	1	1	1	1	1	1	1	1	1	1	1	1	1	0	0	0	0	0
265	6	1	S. hominis	21.5	0	3	2	2	2	1	2	2	1	1	1	2	2	1	1	0	0	0	0	0				1	neg.
267	5	1	neg.																									1	S. aureus	2	1	1	1	1	1	1	1	1	1	1	1	1	1	1	0	0	0	0	0
267	5	1	neg.																									1	E. faecalis	0	0	0	0	1	1	0	0	0	1	1	0	0	0	4	1	1	0	0	0
273	6	1	E. cloacae Komplex	116.5	0	0	1	1	1	0	0	0	0	4	0	0	0	0	1	2	1	0	2	1				1	neg.
273	6	1	K. variicola	7.6	0	0	1	1	1	0	0	0	0	1	0	0	0	0	1	2	1	1	1	1				1	K. variicola	0	0	1	1	1	0	0	0	0	1	0	0	0	0	1	2	1	1	1	2
273	6	1	K. variicola	10.3	0	0	1	1	1	0	0	0	0	1	0	0	0	0	1	2	1	1	1	1				1	neg.
273	6	1	S. haemolyticus	18.5	0	3	2	2	2	1	2	2	2	1	1	2	1	1	2	0	0	0	0	0				1	neg.
273	6	1	K. variicola	116.5	0	0	1	1	1	0	0	0	0	1	0	0	0	0	1	2	1	1	1	2				1	neg.
281	5	2																										1	S. aureus	2	1	1	1	1	1	2	1	1	1	1	1	1	1	1	0	0	0	0	0
284	6	1	K. pneumoniae	15.3	0	0	1	1	1	0	0	0	0	1	0	0	0	0	1	2	1	1	1	2				1	K. variicola	0	0	1	1	1	0	0	0	0	1	0	0	0	0	1	2	1	1	1	2
287	5	2																										1	S. aureus	2	1	1	1	1	1	1	1	1	1	1	1	1	1	1	0	0	0	0	0
290	5	2																										1	S. aureus	1	1	1	1	1	1	1	1	1	1	1	1	1	1	1	0	0	0	0	0
292	7	1	S. haemolyticus	17	0	3	2	2	2	1	2	2	2	1	1	2	2	3	2	0	0	0	0	0				1	S. aureus	2	1	1	1	1	1	1	1	1	1	1	1	1	1	1	0	0	0	0	0
295	7	1	E. coli	12.6	0	0	3	2	0	0	0	0	0	1	0	0	0	0	2	2	1	2	3	3				1	neg.
295	7	1	E. faecium	12.6	0	0	0	0	1	3	0	0	0	1	1	0	0	0	4	2	2	0	0	0				1	neg.
295	7	1	S. epidermidis	12.6	0	3	2	2	2	1	2	1	1	1	1	2	2	1	1	0	0	0	0	0				1	neg.
296	7	1	S. aureus	38.8	2	1	1	1	1	1	1	1	1	1	1	1	1	1	1	0	0	0	0	0				1	S. aureus	2	1	1	1	1	1	1	1	1	1	1	1	1	1	1	0	0	0	0	0
296	7	1	S. aureus	42.2	2	1	1	1	1	1	1	1	1	1	1	1	1	1	1	0	0	0	0	0				1	neg.
296	7	1	S. aureus	31.7	2	1	1	1	1	1	1	1	1	1	1	1	1	1	1	0	0	0	0	0				1	neg.
302	6	1	neg.																									2
304	6	1	S. aureus	14.7	2	1	1	1	1	1	1	1	1	1	1	1	1	1	1	0	0	0	0	0				1	neg.
304	6	1	S. epidermidis	17.1	2	3	2	2	1	1	2	1	1	1	1	1	1	1	1	0	0	0	0	0				1	neg.
308	7	1	S. aureus	12.6	1	1	1	1	1	1	1	1	1	1	1	1	1	1	1	0	0	0	0	0				1	neg.
308	7	1	S. aureus	11.9	1	1	1	1	1	1	1	1	1	1	1	1	1	1	1	0	0	0	0	0				1	neg.
308	7	1	S. aureus	12.1	1	1	1	1	1	1	1	1	1	1	1	1	1	1	1	0	0	0	0	0				1	neg.
309	7	1	S. aureus	22.6	2	1	1	1	1	1	1	1	1	1	1	1	1	1	1	0	0	0	0	0				1	S. aureus	2	1	1	1	1	1	1	1	1	1	1	1	1	1	1	0	0	0	0	0
313	6	1	S. epidermidis	13.3	0	3	2	2	2	1	2	2	1	1	1	1	1	1	2	0	0	0	0	0				1	S. epidermidis	0	3	2	2	2	1	2	2	1	1	1	2	1	1	1	0	0	0	0	0
313	6	1	S. epidermidis	20.9	0	3	2	2	2	1	2	2	1	1	1	1	1	1	2	0	0	0	0	0				1	neg.
314	6	1	S. pyogenes	7.4	1	0	0	1	0	0	1	1	1	0	1	0	0	0	0	0	0	0	0	0				2
314	6	1	S. pyogenes	7.5	1	0	0	1	0	0	1	1	1	0	1	0	0	0	0	0	0	0	0	0				2
317	6	1	S. aureus	10.6	1	1	1	1	1	1	1	1	1	1	1	1	1	1	1	0	0	0	0	0				1	S. aureus	1	1	1	1	1	1	1	1	1	1	1	1	1	1	1	0	0	0	0	0
317	6	1	S. mitis	10.6	1	0	0	0	0	1	2	1	0	0	0	0	0	0	0	1	0	0	1	0				1	neg.
317	6	1	E. coli	10.6	0	0	1	2	1	0	0	0	0	1	0	0	0	0	2	1	1	1	1	1				1	neg.
317	6	1	S. aureus	18.6	1	1	4	1	1	1	1	1	2	1	1	1	1	1	1	0	0	0	0	0				1	neg.
324	6	1	S. marcescens	7.7	0	0	1	2	1	0	0	0	0	1	0	0	0	0	1	2	1	0	2	1				1	S. marcescens	0	0	1	2	1	0	0	0	0	1	0	0	0	0	1	2	1	0	2	1
324	6	1	S. marcescens	10.6	0	0	1	2	1	0	0	0	0	1	0	0	0	0	1	2	1	0	2	1				1	neg.
325	6	2																										2
326	6	1	K. variicola	9.6	0	0	1	1	1	0	0	0	0	1	0	0	0	0	1	2	1	1	1	1				1	K. variicola	0	0	1	1	1	0	0	0	0	1	0	0	0	0	1	2	1	1	1	1
326	6	1	K. variicola	13	0	0	1	1	1	0	0	0	0	1	0	0	0	0	1	2	1	1	1	1				1	neg.
330	6	1	neg.																									1	neg.
339	6	1	Hefen	123.5																								1	neg.
341	5	2																										1	S. marcescens	0	0	1	0	1	0	0	0	0	0	0	0	0	0	1	2	1	0	1	1
342	5	2																										1	neg.
343	5	1	neg.																									1	neg.
344	5	2																										1	S. epidermidis	0	3	2	2	1	1	1	1	1	1	1	1	1	1	1	0	0	0	0	0
348	6	1	neg.																									1	neg.
367	6	1	neg.																									1	S. epidermidis	0	3	2	4	2	1	2	2	2	1	1	1	2	1	1	0	0	0	0	0
370	6	1	E. coli	10.1	0	0	1	1	1	0	0	0	0	1	0	0	0	0	1	1	1	1	1	1				2
370	6	1	E. coli	12	0	0	1	1	1	0	0	0	0	1	0	0	0	0	1	1	1	1	1	1				2
375	6	1	K. pneumoniae	70.2	0	0	3	2	1	0	0	0	0	1	0	0	0	0	1	2	1	1	1	1				1	neg.
375	6	1	E. coli	14.2	0	0	3	2	1	0	0	0	0	1	0	0	0	0	1	2	1	2	3	3				1	neg.
376	5	2																										1	S. agalactiae	1	0	0	1	0	0	2	2	2	0	1	0	0	0	0	0	0	0	0	0
376	5	2																										1	C. aurimucosum
380	5	1	neg.																									1	neg.
382	6	1	S. epidermidis	12.4	0	3	2	4	1	1	1	1	1	1	1	1	1	1	1	0	0	0	0	0				2
383	6	1	E. coli	6.3	0	0	1	1	1	0	0	0	0	1	0	0	0	0	2	1	1	1	1	1				1	neg.
384	6	1	neg.																									1	C. albicans
386	6	1	neg.																									2
393	6	1	E. coli	11.5	0	0	1	1	1	0	0	0	0	1	0	0	0	0	1	2	1	2	3	3				1	neg.
393	6	1	S. anginosus	11.5	1	0	0	0	0	1	1	1	0	0	0	0	0	0	0	1	0	0	1	0				1	neg.
393	6	1	S. anginosus	27.2	1	0	0	0	0	1	1	1	0	0	0	0	0	0	0	1	0	0	1	0				1	neg.
401	6	1	neg.																									1	S. hominis
408	6	1	E. coli	10.9	0	0	3	2	1	0	0	0	0	1	0	0	0	0	2	2	1	1	1	4				1	neg.
408	6	1	E. coli	10.8	0	0	4	2	1	0	0	0	0	1	0	0	0	0	2	2	1	2	1	4				1	neg.
419	6	2																										1	E. cloacae Komplex	0	0	1	1	1	0	0	0	0	4	0	0	0	0	1	2	1	0	2	1
420	5	2																										1	S. aureus	1	1	1	1	1	1	1	1	1	1	1	1	1	1	1	0	0	0	0	0
429	6	1	C. parapsilosis	12.3																					1	1	0	1	C. parapsilosis
429	6	1	C. parapsilosis	35.5																					1	1	0	1	neg.
429	6	1	C. parapsilosis	16.6																					1	1	0	1	neg.
434	6	1	S. epidermidis	16.9	0	1	1	1	1	1	2	2	2	1	1	1	2	1	1	0	0	0	0	0				1	S. warneri
448	6	1	C. parapsilosis	17.6																					1	1	0	1	C. parapsilosis
448	6	1	C. parapsilosis	17.6																					1	1	0	1	neg.
455	5	1	neg.																									1	neg.
459	5	2																										1	S. aureus	2	1	1	1	1	1	1	1	1	1	1	1	1	1	1	0	0	0	0	0
461	6	1	S. epidermidis	16.4	0	3	2	4	2	1	2	2	2	1	1	1	2	1	2	0	0	0	0	0				1	S. epidermidis	0	3	2	4	2	1	2	2	2	1	1	1	2	1	2	0	0	0	0	0
461	6	1	S. epidermidis	15.2	0	3	2	4	2	1	2	2	2	1	1	1	2	1	2	0	0	0	0	0				1	neg.
461	6	1	S. epidermidis	15.1	0	3	2	4	2	1	2	2	2	1	1	1	2	1	2	0	0	0	0	0				1	neg.
474	6	1	E. faecium	18	0	0	0	0	0	3	0	0	0	1	1	0	0	0	2	2	2	0	0	0				1	neg.
481	6	1	E. faecalis	11.2	0	0	0	0	0	1	0	0	0	1	1	0	0	0	2	1	1	0	0	0				1	E. faecalis	0	0	0	0	0	1	0	0	0	1	1	0	0	0	2	1	1	0	0	0
485	6	1	S. hominis	24.2	0	3	2	2	2	1	2	2	2	1	1	2	1	1	1	0	0	0	0	0				2
485	6	1	S. hominis	24.1	0	3	2	2	2	1	2	2	2	1	1	2	2	1	1	0	0	0	0	0				2
486	6	1	E. cloacae Komplex	13.6	0	0	3	2	1	0	0	0	0	2	0	0	0	0	2	2	1	0	2	4				1	E. cloacae Komplex	0	0	3	2	1	0	0	0	0	2	0	0	0	0	2	2	1	0	2	4
489	5	1	neg.																									1	S. haemolyticus	0	3	2	2	2	1	2	2	1	1	1	2	1	1	2	0	0	0	0	0
489	5	1	neg.																									1	S. epidermidis	0	3	2	4	2	1	2	2	2	1	1	2	1	3	2	0	0	0	0	0
490	5	2																										1	E. cloacae Komplex	0	0	1	1	1	0	0	0	0	1	0	0	0	0	1	2	1	0	2	1
492	6	1	S. epidermidis	31.1	0	1	2	4	2	1	2	2	2	1	1	1	1	1	2	0	0	0	0	0				1	S. epidermidis	0	3	2	4	2	1	2	2	2	1	1	1	1	1	2	0	0	0	0	0
492	6	1	S. epidermidis	7.7	0	3	2	4	2	1	2	2	2	1	1	1	1	1	2	0	0	0	0	0				1	neg.
498	6	1	C. glabrata	?																					1	1	0	1	neg.
500	6	1	K. pneumoniae	13	0	0	1	1	1	0	0	0	0	1	0	0	0	0	1	2	1	1	1	1				1	neg.
500	6	1	K. pneumoniae	8.4	0	0	1	1	1	0	0	0	0	1	0	0	0	0	1	2	1	1	1	1				1	neg.
501	6	1	S. epidermidis	17.6	0	3	2	4	2	1	2	2	2	1	1	2	2	1	2	0	0	0	0	0				1	S. epidermidis	0	3	2	2	2	1	2	2	2	1	1	2	2	1	2	0	0	0	0	0
501	6	1	S. epidermidis	36.6	0	1	2	2	2	1	2	2	2	1	1	2	2	1	2	0	0	0	0	0				1	neg.
501	6	1	S. epidermidis	11.5	0	3	2	2	2	1	2	2	2	1	1	2	2	1	2	0	0	0	0	0				1	neg.
503	6	1	S. epidermidis	14.1	0	3	2	4	2	1	1	1	2	1	1	2	1	1	2	0	0	0	0	0				1	neg.
503	6	1	S. epidermidis	20.1	0	3	2	4	2	1	1	1	2	1	1	2	1	1	2	0	0	0	0	0				1	neg.
510	6	1	neg.																									1	S. epidermidis	0	3	2	2	1	1	1	1	1	1	1	1	1	1	1	0	0	0	0	0
510	6	1	C. albicans	15.2																					1	1	1	1	C. albicans
513	6	1	S. mitis	12.8	3	0	0	0	0	1	2	1	0	0	0	0	0	0	0	1	0	0	1	0				1	S. capitis	0	1	1	1	1	1	1	1	1	1	1	2	1	1	1	0	0	0	0	0
531	6	1	neg.																									1	S. epidermidis	0	3	4	1	1	1	2	1	2	1	1	1	1	1	2	0	0	0	0	0
531	6	1	E. cloacae Komplex	5.3	0	0	1	2	1	0	0	0	0	4	0	0	0	0	2	2	1	1	2	1				1	E. cloacae Komplex	0	0	3	2	1	0	0	0	0	2	0	0	0	0	2	2	1	2	2	2
534	7	1	S. epidermidis	29.6	0	1	2	2	1	1	2	2	2	1	1	1	1	1	1	0	0	0	0	0				2
534	7	1	S. epidermidis	24.1	0	1	2	2	1	1	2	2	2	1	1	1	1	1	1	0	0	0	0	0				2
538	6	1	S. epidermidis	9.8	0	3	1	1	1	1	2	1	2	1	1	1	2	1	1	0	0	0	0	0				1	neg.
538	6	1	S. epidermidis	19.7	0	3	1	1	1	1	2	1	2	1	1	1	2	1	1	0	0	0	0	0				1	neg.
538	6	1	S. epidermidis	36.6	0	3	1	1	1	1	2	1	2	1	1	1	2	1	1	0	0	0	0	0				1	neg.
542	6	1	S. epidermidis	11.8	0	3	4	1	1	1	1	1	2	1	1	1	1	1	1	0	0	0	0	0				2
544	5	2																										1	S. aureus	1	1	1	1	1	1	1	1	1	1	1	1	1	1	1	0	0	0	0	0
546	5	2																										1	S. epidermidis	0	3	2	4	2	1	2	2	2	1	1	2	2	1	2	0	0	0	0	0
556	7	1	S. epidermidis	23.5	0	3	2	2	2	1	2	2	1	1	1	1	1	1	2	0	0	0	0	0				2
556	7	1	S. epidermidis	24	0	3	2	2	2	1	2	2	1	1	1	1	1	1	2	0	0	0	0	0				2
561	6	1	neg.																									1	neg.
566	6	1	P. aeruginosa	16.3	0	0	1	0	1	0	0	0	0	0	0	0	0	0	0	0	1	0	3	3				1	P. aeruginosa	0	0	1	0	1	0	0	0	0	0	0	0	0	0	0	0	1	0	1	1
570	5	1	neg.																									2
590	6	1	neg.																									1	S. epidermidis	0	3	1	1	1	1	1	1	1	1	1	1	2	1	1	0	0	0	0	0
591	6	1	S. schleiferi	19.2	0	1	1	1	1	1	1	1	1	1	1	2	1	1	1	0	0	0	0	0				1	S. schleiferi	0	1	1	1	1	1	1	1	1	1	1	2	1	1	1	0	0	0	0	0
591	6	1	S. aureus	3.7	2	3	2	2	1	1	1	1	1	1	1	1	1	1	1	0	0	0	0	0				1	neg.
591	6	1	A. baumannii Komplex	3.7	0	0	1	0	1	0	0	0	0	0	0	0	0	0	1	0	1	0	0	0				1	A. baumannii Komplex	0	0	1	0	1	0	0	0	0	0	0	0	0	0	1	0	1	0	0	0
601	5	2																										2
[truncated: 3 more columns]

## Sheet: Appendix
	0	1	2	3	4	5	6	7	8
Sex		Female	Male
Underlying disease category		Benign	Malignant
Underlying disease specific		Breast cancer	Lung cancer	Head and neck cancer	Gastrointestinal cancer	Gynecological cancer	Lymphoma/leukemia	Urogenital cancer	Others
Sector implantation		Outpatient	Inpatient
Side port		Left	Right
24h until first use		Yes	No
Indication explantation		End of therapy	Catheter occlusion	Thrombosis	Defect/dysfunction	Port pocket infection	Catheter infection	Port pocket infection and systemic infection	Others
Sector explantation		Outpatient	Inpatient
Blood culture		Available	Not available
Susceptibility testing	Not tested	Susceptible	Not susceptible	Acquired resistance	Intermediate
Catheter tip		Available	Not available
